# Supplementary material for: Lactate dehydrogenase A regulates tumor-macrophage symbiosis to promote glioblastoma progression
Source: Nat Commun. 2024 Mar 5;15:1987. doi: 10.1038/s41467-024-46193-z (PMC10914854; doi:10.1038/s41467-024-46193-z)
Supplement: Supplementary file 4 — Source Data [file 41467_2024_46193_MOESM4_ESM.xlsx]

## Sheet: Figure 1
Figure 1a				Figure 1b				Figure 1c				Figure 1d
	high	low			Metabolism signature	Immune score			Mφ	3.82		Control			CT2A CM			Stiripentol			D-Cycloserine			Oseltamivir acid			Emtricitabine			Rolipram			Lopinavir			Amprenavir			Ofloxacin			Necrostatin-1			Atorvastatin			Oxybenzone
10.8	1				0.43335	1.05759			MONOCYTE	3.58		1.2153	0.756374	1.02833	2.03068	2.51275	1.72521	0.450425	0.348442	0.407932	1.49575	2.44759	1.7762	2.52408	1.49575	1.83569	1.23229	2.43059	1.94618	2.45079	2.20425	2.15921	0.560906	0.348442	0.471955	1.32578	2.4051	1.73371	0.35694	0.416431	0.526912	0.552408	0.433428	0.322946	0.424929	0.373938	0.603399	0.756374	0.552408
4.3	1				0.313351	-0.306			TAM	3.43
9.9	1				0.224452	-0.96301			MICROGLIA	3.22		Figure 1e-1st time
3.4	1				0.299594	-0.06561			DC	3.04		Control			CT2A CM			Stiripentol			Lopinavir			Ofloxacin			Vorasidenib			IDH889			Necrostatin-1			Atorvastatin			Oxybenzone			VER-155008			URB-597			PCC0208009
5.1	1				-0.04777	1.94027			HSC	2.98		1.30548	1.02882	0.665706	1.60231	1.68357	1.95331	0.831124	0.786744	0.70605	1.1887	0.951009	1.09798	1.06744	1.09804	1.19337	1.2585	1.41994	1.3401	1.42193	1.26225	1.30807	1.43994	1.6321	1.34986	1.32565	1.53882	1.48703	1.7487	1.62248	1.7634	1.53228	1.72017	1.61671	1.83891	1.78963	1.8415	1.48703	1.61671
19.7	1				0.043225	-1.35805			NEUTROPHIL	2.69
92.7	1				0.382291	0.504075			T CD4 NAIVE	2.65		Figure 1e-2nd time
12.9	1				0.327547	-2.17207			GRANULOCYTE	2.62		Control			CT2A CM			Stiripentol			Lopinavir			Ofloxacin			Vorasidenib			IDH889			Necrostatin-1			Atorvastatin			Oxybenzone			VER-155008			URB-597			PCC0208009
8.5	1				0.105447	0.772926			NK CELL	2.22		1.07609	1.03533	0.888587	2.22554	1.96467	2.31522	0.660326	0.896739	1.03533	0.63587	0.758152	0.880435	0.9375	1.1413	1.08424	1.06794	0.831522	1.27174	1.40217	1.19022	1.54076	1.24728	1.13315	1.52446	1.45109	1.6875	1.73641	1.27174	1.52446	1.17391	1.09239	0.9375	1.00272	1.23098	1.18206	1.125	0.872283	1.19022
69.9	1				0.512456	1.30189			IDC	2
11.8	1				0.34723	0.423333			MAST CELL	1.56
7.6	1				0.236278	-0.16454			EOSINOPHIL	1.43		Figure 1i
6.7	1				0.370592	0.006622			T CD8 NAIVE	1.4		Glycolysis	0.054038	0.055805	0.028258	0.021401	0.067479	0.02532	0.021981	0.021754	0.069165	0.026908	0.046226	0.061751	0.03187	0.114328	0.094959	0.02828	0.031738	0.01201	0.006045	0.085841	0.076528	0.082269	0.074074	0.058423	0.02336	0.132819	0.048499	0.064806	0.067958	0.059206	0.053785	0.057349	0.048222	0.054643	0.066707	0.088791	0.084324
0.7	1				0.149015	-2.44482			B CELL	1.04		Macrophage	0.320388	0.255319	0.098625	0.054075	0.275179	0.137626	0.258798	0.221389	0.280262	0.080362	0.168712	0.33116	0.166364	0.190476	0.336105	0.17182	0.157836	0.040921	0.022936	0.280495	0.355923	0.275436	0.329268	0.125	0.223251	0.051471	0.096664	0.035443	0.125828	0.089128	0.263979	0.264447	0.223922	0.356728	0.412987	0.370638	0.386782
34.9	1				0.034239	-2.23619			NAIVE T CELL	0.65		Mono	0.184466	0.092199	0.00538	0.003957	0.13814	0.024107	0.043348	0.059195	0.037077	0.005525	0.021472	0.017818	0.012273	0.079365	0.069675	0.019545	0.089179	0.000853	0	0.058928	0.089697	0.073515	0.077308	0.498547	0.1903	0.448529	0.480693	0.043038	0.064018	0.041087	0.023407	0.03428	0.020862	0.075024	0.128312	0.154031	0.126761
7.2	1				-0.04211	-0.72196			NUC. ERYTHROCYTES	-2.9
15.7	1				0.002763	-2.22174			T CD8 ACTIVATED	-1.77		Figure 1k-1st time
0.1	1				0.355295	-0.64209						Control					CT2A CM					1 mM					5 mM					10 mM
12.6	1				-0.07721	-2.96803						1.15864	1.04278	0.73975	1.15864	0.900178	2.10339	1.48841	1.78253	1.76471	1.81818	1.39037	1.25668	0.766488	0.597148	0.918004	0.766488	0.998217	0.641711	0.499109	0.614973	0.40107	0.347594	0.294118	0.543672	0.249554
6.7	1				-0.02946	-1.94742
11.3	1				0.37741	-0.51541						Figure 1k-2nd time
10.4	1				0.349386	-0.35884						Control					CT2A CM					1 mM					5 mM					10 mM
20.8	1				0.195534	-0.73382						1.62818	1.28175	0.877598	0.946882	0.265589	2.8291	1.78984	1.25866	2.30947	2.24018	1.54734	1.76674	0.854503	1.02771	2.41339	0.796767	1.25866	0.935335	0.56582	0.704388	0.404157	0.600462	0.334873	0.635104	0.300231
2.8	1				-0.16171	0.142407
25.7	1				0.239811	0.605811
6.8	1				0.159884	1.19179						Figure 1l-1st time
11.8	1				0.217351	-1.36115						Control					GL261 CM					2-DG CM
8.4	1				0.29837	1.05238						1.32485	0.905689	0.733533	0.868263	1.16766	1.80389	1.57934	1.51946	1.33234	1.42964	0.389222	0.456587	0.321856	0.157186	0.449102
15.9	1				0.024881	-2.24475
4.1	1				0.468146	-0.10664						Figure 1l-2nd time
4.9	1				0.136623	-0.0011						Control					GL261 CM					2-DG CM
23.4	1				-0.0111	-1.20698						1.36771	0.83707	0.665172	0.904335	1.22571	1.58445	1.74888	1.39761	1.47235	1.51719	0.470852	0.418535	0.298954	0.239163	0.336323
4.6	1				0.205962	-0.18631
14.5	1				0.24937	0.734868						Figure 1m-1st time
42.1	1				0.229093	0.991695						Control					CT2A CM					2-DG CM
21.7	1				0.725996	0.550432						0.89	0.91	1.18	1.23	0.79	1.76	1.57	1.54	0.9877	1.12	0.35	0.63	0.27	0.41	0.33
4.9	1				-0.13947	-1.42653
4.5	1				0.698242	0.844118						Figure 1m-2nd time
8.3	1				-0.23841	0.357206						Control					CT2A CM					2-DG CM
10.3	1				0.383046	-0.50965						0.761468	0.908257	1.02752	1.40367	0.899083	1.43119	1.23853	1.29358	1.09174	0.917431	0.376147	0.495413	0.266055	0.330275	0.284404
12.6	1				0.331374	1.69152
9.7	1				0.425215	-0.36534						Figure 1n-1st time
14.9	1				0.404849	0.669205						Control					GSC272 CM					2-DG CM
23.2	1				-0.08838	0.714235						1.08939	1.24767	0.959032	0.884544	0.819367	1.93668	1.74116	1.54562	1.33147	1.78771	0.372439	0.288641	0.214153	0.325885	0.242086
15.8	1				0.218233	0.029162
9.6	1				0.427987	1.93536						Figure 1n-2nd time
5.8	1				0.496296	1.01154						Control					GSC272 CM					2-DG CM
6.2	1				0.04775	-1.43042						1.07452	1.2565	0.970537	0.753899	0.944541	1.80243	1.62045	1.43847	1.23917	1.66378	0.34662	0.268631	0.199307	0.303293	0.225303
7.7	1				0.204879	-0.61244
6.5	1				0.248959	0.831449						Figure 1o-1st time
11.4	1				0.046983	-0.62303						Control					GSC272 CM					2-DG CM
11.8	1				0.018232	-0.15365						0.835052	0.804124	0.948454	1.16495	1.24742	2.07217	1.60825	1.86598	1.40206	2.06186	0.701031	0.587629	0.443299	0.525773	0.618557
20.4	1				-0.1804	-0.75789
9.6	1				0.193239	0.373045						Figure 1o-2nd time
27.2	1				0.025702	-1.0691						Control					GSC272 CM					2-DG CM
6.8	1				0.348876	0.2901						0.63327	1.0775	1.27599	0.775047	1.23819	1.96597	1.76749	1.569	1.35161	1.81475	0.378072	0.293006	0.217391	0.330813	0.245747
8.9	1				0.225846	0.518071
5.3	1				-0.16553	-0.03678
10	1				-0.14995	0.54779
0.7	1				0.122501	0.341612
3.8	1				-0.08203	0.812839
7.6	1				0.004656	0.182784
15.4	1				0.326846	0.748181
9.7	1				0.04596	0.973794
14.5	1				0.372185	1.55857
16	1				0.49302	-0.19337
1.6	1				0.349285	-1.65376
5.6	1				0.311998	1.49113
19.9	1				0.400277	-0.08957
14.4	1				0.540361	-0.24377
6	1				0.372857	0.660107
24.8	1				0.062346	0.29117
26.8	1				-0.02468	-0.05398
4.7	1				0.237683	0.561064
11.9	1				0.204024	-0.2617
23.1	1				0.401108	0.277741
53.9	1				0.340688	0.698834
4.6	1				-0.37602	-2.90963
51.3	1				0.167773	0.229077
21.9	1				0.132624	0.940105
25.4	1				0.177107	-0.46761
7.6	1				0.243663	-1.47253
29	1				0.285916	0.461584
10.4	1				0.152432	-0.40211
17.6	1				0.214775	-0.57675
0.1	1				0.344981	0.286736
20.4	1				-0.09001	-2.55773
8.8	1				0.361545	1.08401
3.4	1				0.196854	0.040916
12.2	1				0.147512	0.154985
11.3	1				-0.0016	0.222298
34.9	1				-0.00766	0.020669
5.9	1				0.182557	-0.43074
31.3	1				0.052016	0.434185
14.3	1				0.209577	0.390431
13.8	1				0.298225	0.507336
72.4	1				0.283374	-0.00493
20.2	1				0.433853	0.287935
4.5	1				0.15229	1.15514
24.2	1				-0.16482	-0.34658
1.6	1				0.246692	0.820069
19.3	1				-0.01371	-0.92882
15.4	1				0.362767	0.486161
2	1				-0.02739	0.830405
44	1				-0.2192	0.438567
30.1	1				0.534876	1.72538
10.8	1				0.734082	0.803715
6	1				0.544642	1.05938
40.5	1				0.289997	-0.10576
12.5	1				0.077055	-1.52086
5.1	1				0.419319	-1.02759
0.2	1				0.267835	-0.32801
14	1				0.347528	-0.06442
15.7	1				0.216613	1.55881
17.5	1				-0.07321	-2.91224
2.2	1				0.195457	0.546256
23.2	1				0.265035	-0.04989
14.9	1				0.475218	-0.80012
16.6	1				0.051973	0.817105
20.6		1			0.150249	-0.83308
7.4		1			0.618015	0.027397
5.8		1			0.343421	-0.23493
3.6		1			0.138593	-0.44166
20.1		1			0.096216	-0.57191
6.2		1			0.248271	-0.90713
1.2		1			0.325896	-0.33595
8.9		1			-0.23761	0.271091
23.1		1			0.451189	1.08889
73.8		1			0.257714	1.74188
1.4		1			0.528746	0.746364
12.9		1			0.18882	-0.86652
10.8		1			-0.22893	-1.72609
53.1		1			0.342719	-0.91174
11.7		1			-0.19216	-0.88942
48.7		1			0.212797	-0.8356
7.4		1			0.114085	1.22651
14.9		1			0.163904	-0.43655
7.6		1			0.100574	0.059229
58.7		1			0.100543	0.95548
13		1			0.27538	0.788842
2.3		1			0.510643	-1.05722
5.8		1			0.040892	-1.60039
18.3		1			0.316573	-0.15016
21.1		1			0.54251	1.35077
12.6		1			0.46795	1.07342
0.9		1			0.252473	0.704556
16.1		1			0.51629	1.18544
12.6		1			0.348394	1.52553
17.9		1			0.552922	0.165373
7.6		1			0.141518	-0.66226
12.7		1			0.266321	-0.21997
26.3		1			0.13422	0.273784
3.2		1			0.405589	-1.05645
14.2		1			0.157841	-0.46263
26.8		1			0.332117	-1.14684
1.1		1			0.291269	-0.39702
24.6		1			0.11896	-0.22992
5.5		1			0.630692	1.06001
7.6		1			0.005591	0.10935
11.8		1			-0.00783	0.769214
16.9		1			-0.03916	0.188171
28.7		1			0.317931	0.267688
4.3		1			0.226044	1.01188
13.8		1			0.509291	0.887021
12.3		1			0.091935	-0.16067
2.7		1			-0.01275	0.422534
12.4		1			0.383632	1.40481
47.6		1			0.429575	-1.43214
17.6		1			0.088189	-1.31317
8.3		1			-0.4762	-2.94387
2.9		1			0.564085	0.876453
26.4		1			0.303264	-0.16833
14.7		1			0.479269	0.643623
3.6		1			0.159887	0.13827
90.6		1			0.455435	0.567147
14.5		1			0.252394	1.3264
40.4		1			0.04562	-0.18591
10.8		1			0.240715	-1.75789
5.4		1			-0.12125	0.19535
29.2		1			0.184199	-0.43918
10.5		1			0.355621	1.25302
7.7		1			0.079487	-1.07813
0.4		1			-0.03363	0.474781
65.3		1			0.394398	0.575009
14.9		1			0.16084	-1.12372
47.1		1			-0.00593	0.077543
2.2		1			0.116032	-1.97546
2.7		1			-0.1416	-2.43242
77.7		1			0.030505	-1.30107
17.8		1			0.330887	-0.31716
30.6		1			0.355248	-1.45046
14		1			0.241443	-1.45714
35.4		1			-0.06435	0.487695
3.5		1			0.19175	-0.02391
12.2		1			-0.10598	-3.27404
7.2		1			0.030634	-0.33199
3.2		1			0.448403	1.44209
17.7		1			0.453582	-0.37506
14.9		1			0.158982	0.799926
17.9		1			0.273822	0.140203
24.2		1			0.244317	1.0242
42.7		1			0.295305	-0.80458
4.8		1			0.271146	-0.02948
100		1			0.572395	0.15599
7.4		1			0.101868	-0.56606
17.6		1			0.633972	-0.17818
25.4		1			0.429864	-0.45844
21.3		1			0.147627	-1.0392
7.3		1			-0.06521	-1.3408
7.1		1			0.114797	-1.53216
4		1			0.051945	0.586698
7.2		1			0.717346	1.44324
9		1			0.531409	-0.68988
4.4		1			0.557528	-0.40675
115.9		1			0.121221	-1.13437
16.5		1			0.276985	0.689052
16.4		1			0.113442	-2.06918
3.7		1			0.561725	-0.37194
22.3		1			0.415998	0.573437
16.8		1			0.148481	-0.70215
88.1		1			0.171505	0.098717
46.2		1			0.483045	1.73867
65		1			0.291021	0.707237
7.3		1			0.474664	0.117314
12.2		1			-0.0733	-1.14832
43.5		1			0.194199	0.182372
46.9		1			-0.04318	-1.32378
15.8		1			0.042422	-0.3851
18.5		1			0.093514	0.390315
0.4		1			0.300682	0.951588
0.7		1			0.467922	0.089348
2.5		1			0.399711	0.680817
91.8		1			0.124942	0.43693
43.2		1			0.732777	1.12731
89.7		1			-0.04562	-0.56561
82.6		1			0.400471	0.798521
0.4		1			-0.06742	-1.66318
28.9		1			0.40527	-0.14811
					0.395097	-0.0062
					0.22873	0.580087
					0.458373	-0.64247
					0.325722	1.1635
					0.206967	-1.43893
					0.053571	-0.63534
					0.135128	0.409505
					0.019568	0.422186
					0.463566	0.817633
					0.161942	-1.26852
					0.375551	0.774743
					0.094517	1.54017
					0.12756	-0.63517
					0.481691	1.35352
					0.614601	-0.7614
					0.430148	1.37739
					0.557147	-0.74999
					0.0813	0.08235
					0.601665	-0.25638
					-0.04489	0.339215
					-0.2207	-0.69238
					0.222014	1.56629
					0.486963	0.717135
					0.275649	1.62394
					0.22353	0.073702
					-0.00372	0.026288
					0.474782	-0.4287
					0.135128	0.409505
					0.334119	1.24237
					0.255011	0.997675
					0.164085	0.545818
					0.164585	0.812375
					0.43372	1.00502
					0.195661	1.70375
					0.382937	-0.06829
					0.372331	0.77897
					-0.06303	0.237892
					0.187469	-1.06711
					0.341392	0.781844
					0.347453	0.713784
					0.142896	1.00532
					-0.12134	-0.12879
					0.617963	0.557082
					0.355276	1.26022
					0.087203	-0.17008
					0.136308	0.736595
					0.110726	-0.81977
					0.281977	0.045388
					0.487268	-0.12878
					0.119899	-0.68675
					0.309424	0.11658
					-0.08945	0.813316
					0.267417	0.993602
					0.396248	0.67677
					-0.06037	-1.2743
					0.538626	-0.53698
					0.168796	0.653727
					0.24125	-0.19909
					0.179906	-1.08166
					0.134983	-0.19144
					0.115708	0.297717
					0.245562	-1.02425
[truncated: 133 more columns]

## Sheet: Figure 2
Figure 2c												Figure 2h-1st time							Figure 2o-1st time
INTERFERON_ALPHA_RESPONSE	G2M_CHECKPOINT	E2F_TARGETS	KRAS_SIGNALING_UP	INTERFERON_GAMMA_RESPONSE	SPERMATOGENESIS	MITOTIC_SPINDLE	COAGULATION	ALLOGRAFT_REJECTION	INFLAMMATORY_RESPONSE			Control	0.543319	1.04993	1.45374	0.844347	1.10866		Control	1.36511	1.2601	1.05816	0.775444	0.541195
-2.33	-2.21	-2.15	-1.81	-1.8	-1.66	-1.65	-1.65	-1.52	-1.51			CT2A CM	1.47577	1.94567	1.21145	1.06461	1.4464		GSC272 CM	1.62359	1.52666	1.84814	1.5832	1.44588
												1 μM CM	0.653451	0.82232	0.903084	0.638767	0.565345		FX11 CM	0.274637	0.452342	0.355412	0.169628	0.46042
Figure 2d												5 μM CM	0.396476	0.477239	0.535977	0.814978	0.969163
												10 μM CM	0.491924	0.249633	0.558003	0.154185	0.190896		Figure 2o-2nd time
																			Control	0.802005	1.21554	1.40351	0.689223	0.889724
																			GSC272 CM	1.65414	1.39098	1.65413	1.96491	1.12782
												Figure 2h-2nd time							FX11 CM	0.297523	0.394017	0.225153	0.490511	0.426182
												Control	0.731967	1.241	0.743876	1.02926	1.25389
												CT2A CM	1.22928	1.75819	1.51385	1.80962	1.97434		Figure 2p-1st time
												1 μM CM	1.0113	0.862265	1.08581	0.734522	0.968717		Control	1.02804	1.19938	0.88785	1.02804	0.856698
												5 μM CM	0.580904	0.710285	0.678775	0.570259	0.665298		GSC272 CM	1.56542	1.47196	0.817757	1.52648	1.39408
												10 μM CM	0.303291	0.67065	0.564198	0.436455	0.510972		FX11 CM	0.264798	0.436137	0.342679	0.163551	0.443925
																			Figure 2p-2nd time
												Figure 2i-1st time							Control	1.37317	1.06918	0.974843	0.922432	0.660377
												Control	1.09831	0.875576	1.26728	0.752688	1.00614		GSC272 CM	1.6457	1.07967	1.89728	1.74004	1.32075
												CT2A CM	1.78956	2.11213	1.69739	1.44393	1.56682		FX11 CM	0.347885	0.429741	0.327422	0.450205	0.300136
												Stiripentol CM	0.437788	0.506912	0.3149	0.62212	0.514593
												Figure 2i-2nd time
												Control	1.08813	0.782374	0.584532	1.14209	1.40288
												CT2A CM	1.86151	2.10432	2.39209	1.98741	1.89748
												Stiripentol CM	0.593525	0.404676	0.323741	0.215827	0.377698
												Figure 2i-3rd time
												Control	1.32984	0.9478	0.756345	1.01165	0.974563
												CT2A CM	1.75434	1.62847	1.4845	1.35672	1.5324
												Stiripentol CM	0.31264	0.439127	0.248	0.34522	0.15673
												Figure 2j-1st time
Figure 2f-1st time												Control	1.12928	0.88785	1.17601	1.04361	0.76324
shC	1.04278	0.903743	1.04278	1.04278	0.967914							GL261 CM	1.47196	1.79906	1.22274	1.45639	1.89252
shLdha #1	0.300902	0.388729	0.207612	0.261979	0.386002							Stiripentol CM	0.436137	0.482866	0.560748	0.342679	0.280374
shLdha #2	0.483699	0.482864	0.537905	0.372939	0.384715
												Figure 2j-2nd time
Figure 2f-2nd time												Control	1.354	0.628059	0.766721	0.995106	1.25612
shC	0.699242	0.855097	0.930918	1.21314	1.3016							GL261 CM	2.07178	1.6721	1.43556	1.34584	1.68842
shLdha #1	0.223252	0.25695	0.20219	0.425442	0.480202							Stiripentol CM	0.448613	0.595432	0.350734	0.195759	0.301794
shLdha #2	0.324347	0.395956	0.480202	0.433867	0.480202
												Figure 2j-3rd time
Figure 2f-3rd time												Control	0.963768	1.19565	0.949275	1.05797	0.833333
shC	1.03077	0.866667	1.13333	1.04103	0.928205							GL261 CM	1.68841	1.44928	1.35507	1.44203	1.39565
shLdha #1	0.297436	0.323077	0.225641	0.261538	0.34359							Stiripentol CM	0.456522	0.557971	0.333333	0.231884	0.498551
shLdha #2	0.328205	0.230769	0.312821	0.317949	0.374359
												Figure 2k-1st time
Figure 2g-1st time												Control	0.684685	1.00901	1.05405	1.27928	0.972973
shC	1.23952	1.11976	0.57485	0.868263	1.19761							GSC272 CM	1.92793	1.8018	2.18919	2.91892	1.78378
shLdha #1	0.263473	0.389222	0.389222	0.209581	0.431138							Stiripentol CM	0.495495	0.306306	0.666667	0.558559	0.63964
shLdha #2	0.502994	0.131737	0.371257	0.347305	0.491018
												Figure 2k-2nd time
Figure 2g-2nd time												Control	0.822034	0.915254	1.15254	0.898305	1.21186
shC	1.46739	1.00242	1.0628	0.603865	0.863527							GSC272 CM	1.97458	1.33051	1.87288	1.59322	1.72881
shLdha #1	0.282224	0.320135	0.227464	0.556024	0.442291							Stiripentol CM	0.483051	0.559322	0.347458	0.686441	0.567797
shLdha #2	0.273799	0.143218	0.36647	0.278012	0.345409
												Figure 2l-1st time
Figure 2g-3rd time												Control	0.678082	0.828767	1.05479	1.06849	1.36986
shC	0.767666	0.938772	1.09785	1.09785	1.09785							GSC272 CM	1.60959	1.81507	1.47945	1.81507	1.36986
shLdha #1	0.35052	0.329897	0.238448	0.385011	0.405034							Stiripentol CM	0.294521	0.150685	0.315068	0.424658	0.376712
shLdha #2	0.44311	0.400203	0.268254	0.392635	0.405034
												Figure 2l-2nd time
												Control	0.762887	1.15464	1.29897	0.989691	0.793814
												GSC272 CM	2.38144	1.70103	2.10309	1.92783	1.81443
												Stiripentol CM	0.597938	0.42268	0.680412	0.474227	0.536082
												Figure 2m-1st time
												Control	1.11486	1.20777	0.827703	1.02196	0.827703
												CT2A CM	1.41047	1.31757	1.59628	1.69764	1.50338
												FX11 CM	0.380068	0.565878	0.641892	0.287162	0.287162
												Figure 2m-2nd time
												Control	1.12224	1.0521	0.761523	0.831663	1.23246
												CT2A CM	1.53307	1.66333	1.32265	2.03407	1.53307
												FX11 CM	0.735996	0.635484	0.422658	0.547442	0.720531
												Figure 2n-1st time
												Control	1.03853	0.938023	1.10553	1.26466	0.653266
												GL261 CM	1.70017	1.49079	1.03015	1.70017	1.30653
												FX11 CM	0.443886	0.293132	0.318258	0.343384	0.536013
												Figure 2n-2nd time
												Control	0.881007	1.2357	1.16705	0.892449	0.823799
												GL261 CM	1.62471	1.5103	1.88787	1.55606	2.02517
												FX11 CM	0.45067	0.2362	0.370214	0.535184	0.315201

## Sheet: Figure 3
Figure 3a																				Figure 3k
DNA_REPLICATION	CELL_CYCLE	OOCYTE_MEIOSIS	CHEMOKINE_SIGNALING_PATHWAY	CYTOKINE_CYTOKINE_RECEPTOR_INTERACTION	PURINE_METABOLISM	PYRIMIDINE_METABOLISM	PROGESTERONE_MEDIATED_OOCYTE_MATURATION	TOLL_LIKE_RECEPTOR_SIGNALING_PATHWAY	PARKINSONS_DISEASE											Control	1772.89	768.004	877.752
-1.84	-1.84	-1.69	-1.65	-1.64	-1.6	-1.58	-1.57	-1.57	-1.48											Stiripentol	210.666	283.025	261.963
Figure 3d-1st time																				Figure 3l
	Control						FX11													Control	2037.06	2714.76	2851.7
Ccl2	0.449915	1.27533	2.64773	0.31348	0.474471	0.839074	0.0366	0.0876	0.0157	0.0423	0.0726	0.048								Stiripentol	1574.08	1073.31	1036.23
Ccl7	0.221269	0.764186	3.45113	0.618985	0.3359	0.608531	0.184129	0.172246	0.38986	0.073453	0.213072	0.125324
Plau	0.193338	0.513232	5.16512	0.054095	0.034339	0.0398803	0.064381	0.14809	0.753908	0.031976	0.195404	0.063954								Figure 3m-1st time							Figure 3m-2nd time
S100a8	0.365698	0.560469	2.04244	1.29118	0.833147	0.907067	0.44167	0.670288	0.73107	0.654469	0.25254	0.64293								Control	0.724432	1.29261	0.823864	1.17898	0.980114		Control	1.03411	1.19403	1.14072	0.895522	0.735608
Il1rap	0.248618	0.83871	0.591473	2.26187	0.407288	1.65204	0.796625	0.908636	1.7191	0.932827	1.21731	1.34947								CCL2	1.6818	1.64773	1.5	1.27841	1.73296		CCL2	1.33874	1.10548	1.47059	1.4503	1.18661
																				CCL7	1.71875	2.52841	1.50568	1.16477	1.36364		CCL7	1.55172	1.68357	1.357	1.3286	1.10548
Figure 3d-2nd time
	Control						FX11													Figure 3n-1st time							Figure 3n-2nd time							Figure 3n-3rd time
Ccl2	0.674872	1.913	0.97159	0.47022	0.711706	1.25861	5.49e-05	0.000131	0.000235	6.34e-05	0.000109	7.2e-05								shC	0.9375	0.809659	0.859375	1.17188	1.22159		shC	1.22563	1.1351	0.828691	0.995822	0.814763		shC	1.22449	0.949765	0.934066	1.12245	0.769231
Ccl7	0.442538	1.52837	0.902258	1.23797	0.6718	1.21706	0.368258	0.344492	0.77972	0.146906	0.426144	0.250648								shCcl2 #2	0.291193	0.305398	0.383523	0.454545	0.397727		shCcl2 #2	0.417827	0.529248	0.633705	0.445682	0.389972		shCcl2 #2	0.470958	0.596546	0.714286	0.502355	0.43956
Plau	0.58799	0.78922	0.556572	1.18741	1.32425	1.55456	0.060582	0.139352	0.050727	0.030089	0.183874	0.06018								shCcl2 #3	0.326705	0.383523	0.163352	0.234375	0.348011		shCcl2 #3	0.320334	0.376045	0.424791	0.229805	0.20195		shCcl2 #3	0.361068	0.423862	0.478807	0.59027	0.384615
S100a8	1.41942	1.21309	0.894285	0.645413	0.838629	0.989163	0.021956	0.012992	0.023339	0.249658	0.02859	0.062783
Il1rap	0.451311	0.69168	1.11593	1.59346	1.02819	1.11942	1.16521	0.827208	2.55844	0.807686	1.14186	0.793446								Figure 3o-1st time							Figure 3o-2nd time							Figure 3o-3rd time
																				shC	1.19565	0.847826	1.17391	0.963768	0.818841		shC	1.12069	1.30094	1.26959	0.619122	0.689655		shC	1.46817	1.02669	0.893224	0.657084	0.954825
																				shCcl2 #2	0.413043	0.557971	0.449275	0.427536	0.34058		shCcl2 #2	0.23913	0.463768	0.34058	0.42029	0.355072		shCcl2 #2	0.57495	0.63655	0.759754	0.523614	0.677618
Figure 3e-1st time																				shCcl2 #3	0.746377	0.449275	0.536232	0.369565	0.478261		shCcl2 #3	0.446708	0.603448	0.485893	0.462382	0.368339		shCcl2 #3	0.338809	0.657084	0.482546	0.595483	0.3085
	Control						Stiripentol
Ccl2	1.11289	1.18515	1.22725	0.766608	0.928363	0.77974	3.4e-05	8.14e-05	0.000146	3.93e-05	6.75e-05	4.46e-05								Figure 3p-1st time							Figure 3p-2nd time							Figure 3p-3rd time
Ccl7	0.815863	0.912809	1.02551	0.739368	1.0779	1.42855	0.021994	0.020575	0.046568	0.008774	0.025451	0.01497								shC	0.953488	1.2093	1.27907	0.790698	0.767442		shC	0.820988	0.962963	1.01852	0.882716	1.31482		shC	1.11955	1.35674	0.825427	0.967742	0.73055
Plau	0.771826	1.46217	1.47151	1.20258	0.978294	0.113617	0.00227	0.002589	0.004898	0.002658	0.003468	0.003845								shCcl7 #1	0.550388	0.410853	0.527132	0.387597	0.666667		shCcl7 #1	0.438272	0.32716	0.419753	0.308642	0.530864		shCcl7 #1	0.673624	0.502846	0.645161	0.474383	0.815939
S100a8	1.7485	0.539663	0.663905	1.24325	0.931288	0.873393	0.000909	0.000645	0.001996	0.00063	0.000891	0.000619								shCcl7 #2	0.379845	0.418605	0.457364	0.589147	0.488372		shCcl7 #2	0.302469	0.333333	0.364198	0.469136	0.388889		shCcl7 #2	0.464896	0.512334	0.559772	0.721063	0.597723
Figure 3e-2nd time																				Figure 3q-1st time							Figure 3q-2nd time							Figure 3q-3rd time
	Control						Stiripentol													shC	0.572727	0.690909	1.20909	1.32727	1.2		shC	1.17778	1.14074	0.985185	1.08148	0.614815		shC	0.959916	1.27637	1.21308	0.727848	0.822785
Ccl2	1.24183	0.988061	0.957991	0.865191	0.858013	1.08892	0.030379	0.101259	0.152546	0.159739	0.024104	0.063798								shCcl7 #1	0.6	0.427273	0.645455	0.5	0.418182		shCcl7 #1	0.488889	0.348148	0.525926	0.407407	0.340741		shCcl7 #1	0.696203	0.495781	0.748945	0.580169	0.485232
Ccl7	1.10845	1.1863	0.707929	1.33121	0.869921	0.796191	0.289225	0.157354	0.13023	0.117044	0.020674	0.102131								shCcl7 #2	0.409091	0.327273	0.554545	0.7	0.290909		shCcl7 #2	0.333333	0.266667	0.451852	0.57037	0.237037		shCcl7 #2	0.474684	0.379747	0.64346	0.812236	0.337553
Plau	0.958764	0.975617	0.927588	0.842725	1.10081	1.1945	0.42961	0.82887	0.223609	0.44793	0.24992	0.30875
S100a8	0.926108	0.715567	0.995457	1.2201	1.1572	0.985569	0.3073	0.17654	0.268467	0.59953	0.105766	0.29446								Figure 3r-1st time							Figure 3r-2nd time
																				shC	1.10681	1.04489	1.19969	0.712074	0.936533		shC	1.18056	1.33929	0.863095	0.912698	0.704365
Figure 3f-1st time																				shCCL2 #2	0.278638	0.325077	0.394737	0.301858	0.425697		shCCL2 #2	0.357143	0.416667	0.505952	0.386905	0.545635
	shC						shLdha #1						shLdha #2							shCCL2 #4	0.402477	0.441176	0.340557	0.472136	0.410217		shCCL2 #4	0.515873	0.565476	0.436508	0.605159	0.525794
Ccl2	0.958593	1.09875	1.03317	0.826608	1.08184	1.00104	0.017101	0.039336	0.200254	0.008494	0.051903	0.016988	0.58593	0.45482	0.442031	0.0799574	0.1842	0.438817
Ccl7	0.658455	1.16824	0.889405	0.755808	0.982072	1.54602	0.025711	0.015213	0.027331	0.292361	0.03348	0.073522	0.658455	0.240629	0.4046	0.558076	0.20717	0.546021		Figure 3s-1st time							Figure 3s-2nd time
Plau	1.22767	0.664147	0.821748	0.674408	1.22141	1.39061	0.031791	0.073126	0.372278	0.01579	0.09649	0.03158	0.227668	0.414704	0.21748	0.44082	0.221415	0.157739		shC	1.10681	1.04489	1.19969	0.712074	0.936533		shC	0.911458	0.802083	1.05729	1.02604	1.20312
S100a8	0.560297	1.20881	0.809882	1.26979	0.835672	1.31555	0.021878	0.012946	0.023257	0.248778	0.028489	0.062562	0.560297	0.208809	0.09882	0.431373	0.35672	0.315551		shCCL2 #2	0.278638	0.325077	0.394737	0.301858	0.425697		shCCL2 #2	0.583333	0.645833	0.598958	0.5625	0.484375
																				shCCL2 #4	0.402477	0.441176	0.340557	0.472136	0.410217		shCCL2 #4	0.536458	0.635417	0.390625	0.4375	0.604167
Figure 3f-2nd time
	shC						shLdha #1						shLdha #2							Figure 3t-1st time							Figure 3t-2nd time
Ccl2	0.864827	0.612581	1.42844	1.12202	0.849926	1.1222	8.18e-05	6.17e-05	0.000304	4.17e-05	2.36e-05	5.76e-05	1.54e-05	1.42e-05	1.19e-05	2.08e-05	0.000112	2.28e-05		shC	0.90106	1.26325	0.689046	1.37809	0.768551		shC	1.14202	0.885798	0.849195	1.14202	0.980966
Ccl7	0.680239	1.19571	1.03144	0.644101	1.17315	1.27537	0.092843	0.086852	0.196579	0.063167	0.080127	0.073892	0.157254	0.086852	0.15839	0.072384	0.249085	0.055773		shCCL7 #4	0.591873	0.636042	0.715548	0.388693	0.45053		shCCL7 #4	0.490483	0.527086	0.592972	0.322108	0.373353
Plau	0.867636	1.3057	0.87576	0.839219	0.686475	1.4252	0.009727	0.003661	0.010979	0.007734	0.002959	0.00907	0.001184	0.004208	0.004143	0.004395	0.004535	0.002573		shCCL7 #5	0.468198	0.379859	0.65371	0.627208	0.547703		shCCL7 #5	0.387994	0.314788	0.541728	0.519766	0.35388
S100a8	0.963521	0.99723	0.755627	1.37714	0.951045	0.955441	0.019681	0.020576	0.039576	0.055535	0.014688	0.028928	0.023053	0.018141	0.015486	0.02161	0.003425	0.018141
																				Figure 3u-1st time							Figure 3u-2nd time
																				shC	0.975877	1.09649	1.02522	0.778509	1.1239		shC	1.25539	0.905172	1.00754	0.727371	1.10453
Figure 3h-1st time						Figure 3h-2nd time						Figure 3h-3rd time								shCCL7 #4	0.400219	0.487939	0.641447	0.570175	0.482456		shCCL7 #4	0.393319	0.479526	0.630388	0.560345	0.474138
Control	CCL2	CCL7	PLAU	S100A8		Control	CCL2	CCL7	PLAU	S100A8		Control	CCL2	CCL7	PLAU	S100A8				shCCL7 #5	0.79518	0.459211	0.460526	0.39868	0.8202		shCCL7 #5	0.608836	0.549569	0.452586	0.501078	0.705819
1.04673	1.3271	1.54206	0.82243	0.411215		1.08838	1.62029	1.35025	0.720131	0.360065		1.08844	1.90476	2.50567	1.31111	0.37415
1.35514	1.74766	1.33645	0.953271	0.71028		0.949264	1.94108	1.70213	0.834697	0.621931		1.26984	2.27891	1.96145	1.07224	0.578231
1.16822	1.42991	1.27103	0.682243	0.542056		1.18658	1.25205	1.29296	0.597381	0.474632		0.793651	1.39456	1.24717	1.50794	0.748299
0.64486	1.2243	1.1028	0.869159	0.383178		0.94108	1.72013	1.6563	0.761047	0.335516		0.668934	1.39977	2.12018	0.975057	0.555556
0.785047	1.34579	1.91589	0.607477	0.35514		0.834697	1.1784	1.80196	0.531915	0.310966		1.17914	1.57188	1.76871	1.1678	0.31746
Figure 3i-1st time								Figure 3i-2nd time
Control	1.19718	0.899844	1.03286	1.11894	0.751174	0.688576		Control	1.19499	1.10672	0.753689	1.03665	1.03253	0.875421
Stiripentol	0.336463	0.43036	0.41471	0.320814	0.555556	0.250391		Stiripentol	0.850408	0.690744	0.372827	0.48544	0.723919	0.829356
Figure 3j

## Sheet: Figure 4
Figure 4c-1st time														Figure 4c-2nd time														Figure 4c-3rd time
	Control						FX11								Control						FX11								Control						FX11
Hoxa9	0.44063	0.370004	1.94678	0.525638	0.506526	2.21042	0.00178499	0.000623645	0.000388233	0.000718996	0.0015669	0.000893405		Hoxa9	0.71591	1.22217	0.903635	1.11049	1.02178	1.02601	0.00828535	0.0289477	0.00802056	0.0333735	0.00727304	0.0414691		Hoxa9	1.17058	0.982957	0.517184	1.39641	1.34564	0.587223	0.474201	0.165678	0.103138	0.191009	0.416263	0.237343
Yap1	0.851661	0.517296	0.519501	1.46378	1.17945	1.46831	0.101752	0.112725	0.0379036	0.043147	0.0658386	0.0364934		Yap1	0.851661	0.517296	0.519501	1.46378	1.17945	1.46831	0.101752	0.112725	0.0379036	0.043147	0.0658386	0.0364934		Yap1	0.665749	1.18608	0.934147	1.14425	0.921982	1.14779	0.412437	0.19699	0.706359	0.11488	0.301661	0.385671
Eed	1.38814	0.652353	0.935485	0.703844	0.426221	1.89395	0.514339	0.683828	0.958425	0.694274	0.573858	0.398756		Eed	1.44147	0.677416	0.971425	1.09421	0.704473	1.111	0.68177	1.09571	0.316964	0.0555927	0.0459506	0.0319296		Eed	0.981052	1.12132	1.14837	0.603116	0.832789	1.31336	0.486863	0.6473	0.907227	0.657186	0.543203	0.377455
Ezh2	0.613525	0.79297	0.555328	2.0797	2.76722	0.775263	0.0609827	0.0366886	0.0280079	0.0190675	0.0318535	0.0189849		Ezh2	0.836089	1.1371	0.712197	0.996675	1.42781	0.890121	0.609827	0.366886	0.0800791	0.190675	0.318535	0.189849		Ezh2	1.19494	0.468549	0.766974	1.07333	1.53763	0.958582	0.005227	0.031448	0.024007	0.016344	0.027303	0.016273
Figure 4d-1st time														Figure 4d-2nd time														Figure 4d-3rd time
	Control						Stiripentol								Control						Stiripentol								Control						Stiripentol
Hoxa9	1.06101	1.14235	0.844619	1.03797	0.955047	0.959001	0.498508	0.270571	0.168436	0.311939	0.679804	0.387607		Hoxa9	0.828288	0.795781	1.45394	1.58863	0.665301	0.668055	0.114779	0.188484	0.117335	0.217302	0.473562	0.270013		Hoxa9	1.03458	1.18083	0.517184	1.33641	1.34564	0.587223	0.843623	0.45267	0.46366	0.26523	0.423454	0.267356
Yap1	0.794741	0.725784	0.935003	1.07367	1.10062	1.37018	0.0949516	0.105191	0.0353704	0.0402633	0.0614384	0.0340544		Yap1	1.13501	1.09933	1.2076	0.555648	0.569594	1.43282	0.491395	0.544388	0.183049	0.208371	0.317957	0.176239		Yap1	0.910007	0.990033	1.02086	1.06033	0.93742	1.0814	0.2345	0.0743678	0.243357	0.456	0.6345	0.752565
Eed	1.01797	1.55543	1.04893	0.772735	0.820348	0.784587	1.83608	0.77379	0.22384	0.0392596	0.0324504	0.0225487		Eed	0.627981	1.95535	0.647082	0.783686	1.50189	0.484008	0.297015	0.477347	0.138086	0.0242191	0.0200185	0.0139102		Eed	1.01142	1.20324	1.33171	0.631117	0.85978	0.963381	0.94231	0.834012	0.922452	0.85234	0.504562	0.732737
Ezh2	0.756859	1.02935	0.644708	0.902228	1.29251	1.37435	0.439382	0.264343	0.201798	1.37382	0.229505	1.36787		Ezh2	1.48933	1.67284	0.434185	0.607615	0.870455	0.925567	0.295907	0.178024	0.135903	0.925214	0.154563	0.921206		Ezh2	1.14409	0.640546	0.848025	1.25623	1.10577	1.01035	1.03657	0.567689	0.945345	0.864345	0.03234	0.08985
Figure 4e-1st time																				Figure 4e-2nd time																				Figure 4e-3rd time
	shC						shLdha #1						shLdha #2								shC						shLdha #1						shLdha #2								shC						shLdha #1
Hoxa9	1.24081	1.00227	1.1003	1.15122	0.76782	0.737584	0.0650827	0.59564	0.416354	0.429258	0.348301	0.0724529	0.54399	0.334497	0.0986501	0.149564	0.076782	0.0737584		Hoxa9	1.24081	1.00227	1.1003	1.15122	0.76782	0.737584	0.00650827	0.0059564	0.00196023	0.00429258	0.00348301	0.00304268	0.0124081	0.0100227	0.011003	0.0115122	0.0076782	0.00737584		Hoxa9	1.00189	1.07597	0.739611	1.00615	1.08479	1.09158	0.239939	0.19381	0.212769
Yap1	0.88357	1.18305	1.08135	0.675945	1.22579	0.9503	0.606043	0.54478	2.7717	2.53929	0.403537	2.84931	0.088357	0.118305	0.10127	0.340919	0.122579	0.430056		Yap1	0.495451	0.663378	0.606353	1.42575	1.23761	1.57145	0.033983	0.0305478	0.0155419	0.0142387	0.0226278	0.0159771	0.0495451	0.0663378	0.0606353	0.0379027	0.0687346	0.0532868		Yap1	0.756945	1.1658	0.918176	1.12469	0.906219	1.12817	0.401436	0.523549	0.283672
Eed	0.909563	1.00591	1.3326	1.01717	0.670518	1.06424	0.529818	0.480866	0.682724	0.380869	0.535606	0.431405	0.345027	0.574835	0.324075	0.505128	0.470463	0.557078		Eed	0.980718	1.17302	0.837347	0.696031	1.26137	1.05151	0.0362544	0.0329048	0.0467175	0.0674691	0.0642552	0.0295202	0.0388826	0.0393349	0.0911875	0.034565	0.0321929	0.0728236		Eed	0.945121	1.09558	1.10659	1.14602	0.952378	0.754312	0.5354	0.541627	1.25562
Ezh2	0.451179	0.715042	1.48867	1.21555	0.733272	1.3963	0.0129737	0.00645096	0.0050036	0.00488581	0.00514886	0.00415482	0.256088	0.205806	0.312491	0.674915	0.26055	0.771985		Ezh2	0.884821	0.933838	0.698368	1.18034	0.992242	1.31039	0.0415647	0.0206673	0.0160303	0.015653	0.0164957	0.0133111	0.0144547	0.0229082	0.0476933	0.0389432	0.0234923	0.0447339		Ezh2	1.10476	1.31406	0.557263	1.1016	1.02065	0.901672	0.016311	0.025851	0.05382
Figure 4f-1st time																				Figure 4f-2nd time																				Figure 4f-3rd time
	shC						shLdha #1						shLdha #2								shC						shLdha #1						shLdha #2								shC						shLdha #1
Hoxa9	1.22099	0.987105	0.931069	1.35538	0.391999	1.11346	0.33227	0.304095	0.212563	0.219151	0.736037	0.369897	0.277726	0.170772	0.503643	0.763576	0.391999	0.376562		Hoxa9	0.927956	1.44597	0.737767	1.11853	0.997949	0.771823	0.0486729	0.0445457	0.000146599	0.0321026	0.0260481	0.0293846	0.000927956	0.000749557	0.000822875	0.000860952	0.000574224	0.000551611		Hoxa9	1.12809	1.05746	0.669766	1.21784	1.12899	0.797847	0.618716	0.430191	0.426997
Yap1	1.40499	0.778464	0.711546	1.6731	0.80659	0.625313	0.398786	0.358474	0.182382	0.167089	0.265534	0.187489	0.581404	0.778464	0.666377	0.22433	0.080659	0.282984		Yap1	0.912919	0.760921	1.09713	1.08713	0.943676	1.19823	0.00259119	0.00232926	0.00118507	0.0010857	0.00172536	0.00121825	0.00377779	0.00505822	0.00462341	0.00289006	0.00524098	0.0040631		Yap1	1.38032	0.923181	0.700014	1.2264	0.696653	1.07344	0.363979	0.208996	0.153672
Eed	0.759821	1.47236	0.985534	0.752255	1.24297	0.787062	0.39183	0.355627	0.504913	0.281674	0.396111	0.319048	0.255166	0.425122	0.239671	0.373571	0.347934	0.41199		Eed	0.766502	0.701266	0.99542	1.20153	1.24291	1.09237	0.0369361	0.0335234	0.0475959	0.0687377	0.0654633	0.0300753	0.245635	0.148186	0.17798	0.2979	0.109564	0.135761		Eed	0.667475	1.49751	1.17528	1.27984	1.07044	0.30946	0.367235	0.304706	0.398624
Ezh2	0.994705	1.32539	0.785097	1.32693	1.11547	0.452414	0.467266	0.23234	0.581707	0.481071	0.328922	0.581109	0.994705	0.257532	0.536162	0.437795	0.264098	0.502894		Ezh2	0.0883484	1.19465	1.23929	1.17856	0.990742	1.30841	0.415019	0.206361	0.160061	0.156293	0.164708	0.109652	0.0144328	0.932427	0.697312	0.946118	0.177781	0.401828		Ezh2	0.73866	1.25211	1.60582	1.33845	0.782267	0.282697	0.520295	0.29582	0.250054
Figure 4g									Figure 4i
																					Figure 4j
	Figure 4h
Figure 4k-1st time																				Figure 4k-2nd time																				Figure 4k-3rd time
	Control						YAP1i						STAT3i								Control						YAP1i						STAT3i								Control						YAP1i
CT2A	0.696346	0.775988	1.06617	0.996748	1.25646	1.20829	0.410112	0.508844	0.432169	0.515568	0.217066	0.481265	0.216634	0.313429	0.230975	0.17371	0.190435	0.134463		CT2A	0.908285	0.410029	0.801845	1.11833	2.09095	0.670569	0.0922476	0.0539294	0.0670569	0.0276743	0.102537	0.0539294	0.0489622	0.115926	0.0118266	0.118096	0.100512	0.0922476		CT2A	0.46773	0.675675	1.43145	1.43145	0.888687	1.10501	0.152012	0.0888687	0.110501
GL261	0.906685	1.08873	0.742383	1.11936	0.958575	1.18426	0.211007	0.191707	0.176782	0.164688	0.253465	0.291935	0.282028	0.408118	0.300684	0.344816	0.410781	0.542134		GL261	0.356905	1.61118	0.31508	2.11912	0.356905	1.2408	0.362482	0.211912	0.263496	0.108744	0.402912	0.211912	0.192394	0.455523	0.046472	0.464052	0.394956	0.362482		GL261	0.718783	0.592014	0.931122	0.931122	0.709909	2.11705	0.988802	0.578069	0.718783
Figure 4l-1st time														Figure 4l-2nd time														Figure 4l-3rd time
	shC				CT2A-LDHA-sh-1				CT2A-LDHA-sh-2						shC				CT2A-LDHA-sh-1				CT2A-LDHA-sh-2						shC				CT2A-LDHA-sh-1				CT2A-LDHA-sh-2
IgG IP	0.091042	0.074394	0.16746	0.056768	0.203521	0.167292	0.13316	0.157007	0.0492989	0.1988	0.0658825	0.03118		IgG IP	0.0934	0.5323	0.562	0.4234	0.654	0.3565	0.587	0.7234	0.414	0.98021	0.12	0.0998563		IgG IP	0.0078	0.004234	0.008435	0.004765	0.0345	0.03895	0.07566	0.0947	0.653	0.345	0.723	0.5345
YAP1 IP	0.522153	0.312969	0.211598	0.478933	0.0326675	0.0126181	3.2994e-11	2.64548e-11	0.0426036	0.0216883	0.0121313	0.0615172		YAP1 IP	0.239408	0.319727	0.46472	0.464052	0.0657	0.145	0.0678	1.356	0.0516667	0.0566667	0.0666667	0.09078		YAP1 IP	0.00576	0.00756	0.00234	0.002157	0.00311667	0.00311667	0.00666667	0.005787	0.0345	0.04523	0.0345	0.054521
STAT3 IP	0.556114	0.3907	0.542173	0.642739	0.168787	0.262007	0.195443	0.084598	0.0509955	0.136234	0.0541646	0.086873		STAT3 IP	0.6534	0.365	0.7234	0.25652	0.0345	0.0451	0.0834	0.0567	0.033342	0.306298	0.0488745	0.460749		STAT3 IP	0.005634	0.0045	0.00265	0.00265	0.0144834	0.00431448	0.000888687	0.00501186	0.0389	0.044667	0.07234	0.0623
Figure 4m-1st time														Figure 4m-2nd time														Figure 4m-3rd time
	shC				CT2A-LDHA-sh-1				CT2A-LDHA-sh-2						shC				CT2A-LDHA-sh-1				CT2A-LDHA-sh-2						shC				CT2A-LDHA-sh-1				CT2A-LDHA-sh-2
IgG IP	0.391042	0.1561	0.274394	0.426456	0.335208	0.292	0.213316	0.25707	0.363071	0.244791	0.269727	0.197885		IgG IP	0.00490304	0.00642231	0.00857251	0.00110754	0.380443	0.816824	0.67421	0.569716	0.797591	0.747753	0.923939	0.866254		IgG IP	0.0090304	0.00731642	0.00915086	0.00311075	0.0953939	0.0886625	0.0531439	0.0527241	0.0775308	0.0637549	0.0971959	0.0906111
YAP1 IP	0.655549	0.4534	0.628295	0.43261	0.141625	0.07737	0.105387	0.0833386	0.140829	0.107711	0.28224	0.3634		YAP1 IP	0.00570487	0.00548687	0.00874774	0.005678	0.0713455	0.0345467	0.0971345	0.0467004	0.0345467	0.033467	0.046077	0.0769008		YAP1 IP	0.00352617	0.0043873	0.00526174	0.00443873	0.0161744	0.0174439	0.0389256	0.0256347	0.0256347	0.0347407	0.034678	0.0388741
STAT3 IP	0.7082	0.4798	0.809789	0.660699	0.249062	0.1623	0.194701	0.36844	0.164839	0.315016	0.135635	0.2994		STAT3 IP	0.00592907	0.00745482	0.00203051	0.00799574	0.02148	0.0751612	0.0282565	0.0487777	0.0175053	0.0143703	0.0221415	0.0157739		STAT3 IP	0.00179987	0.00101899	0.00147252	0.00186841	0.0407288	0.0652043	0.0376571	0.0152678	0.0444774	0.0752982	0.0783999	0.054024
Figure 4n																				Figure 4n-2nd time
	Control						YAP1i						STAT3i								Control						YAP1i						STAT3i
Ccl2	0.9939	0.997763	1.05468	1.11018	0.978379	0.865102	0.193223	0.161013	0.121282	0.120792	0.076655	0.050723	0.210981	0.266855	0.260189	0.264103	0.346908	0.281256		Ccl2	1.36781	0.920484	0.764849	0.47306	1.59268	0.881121	0.71364	0.549886	0.622316	0.819152	0.550772	0.167559	0.171386	0.638732	0.18472	0.354114	0.165372	0.178975
Ccl7	0.977169	1.0376	1.10042	0.803962	1.09184	0.989008	0.449578	0.493203	0.45104	0.430543	0.346293	0.407362	0.31429	0.228213	0.54079	0.40838	0.401426	0.089883		Ccl7	0.739067	1.26359	0.789487	1.45807	0.943577	0.806208	0.181889	0.0372538	0.158613	0.208781	0.140378	0.0427067	0.0436819	0.162797	0.0470804	0.0902546	0.0421492	0.0456161
Figure 4o																				Figure 4o-2nd time
	Control						YAP1i						STAT3i								Control						YAP1i						STAT3i
Ccl2	0.966422	1.39292	1.23691	1.23842	0.763592	0.401732	0.213278	0.177724	0.13387	0.13333	0.084611	0.055988	0.277812	0.263056	0.231087	0.101435	0.160857	0.098669		Ccl2	0.846386	0.693884	1.80572	1.11684	0.852581	0.684591	0.168482	0.129822	0.146921	0.193392	0.130031	0.0395588	0.0404621	0.150797	0.0436101	0.083602	0.0390424	0.0422538
Ccl7	1.19527	0.945876	0.812931	0.929153	1.01731	1.09946	0.046334	0.025482	0.023303	0.022244	0.017892	0.021047	0.067998	0.108023	0.099779	0.104161	0.106749	0.098441		Ccl7	0.704809	0.736295	0.863048	1.34665	1.43368	0.915525	0.0570841	0.0116918	0.0497791	0.065524	0.0440563	0.0134031	0.0137091	0.0510922	0.00243587	0.0283256	0.0132281	0.0143162
[truncated: 9 more columns]

## Sheet: Figure 5
Figure 5a																		Figure 5g- 1st time																Figure 5g-2nd time
																		Control			Mφ EV			shC EMφ EV			shLdha #1 EMφ EV			shLdha #2 EMφ EV				Control			Mφ EV			shC EMφ EV			shLdha #1 EMφ EV			shLdha #2 EMφ EV
																		0.949367	1.07595	0.974684	0.974684	1.03797	1.08861	1.43038	1.56962	1.72152	0.683544	0.594937	0.481013	0.531646	0.468354	0.696203		0.814655	1.20259	0.982759	0.99569	1.06034	1.11207	1.46121	1.60345	1.37069	0.698276	0.607759	0.491379	0.543103	0.478448	0.711207
																		Figure 5i- 1st time																									Figure 5i-2nd time
																		Control			Mφ EV			CT2A EMφ EV			Stiripentol			Stiripentol+Mφ EV			Stiripentol+shC EMφ EV			Stiripentol+shLdha #1 EMφ EV			Stiripentol+shLdha #2 EMφ EV				Control			Mφ EV			CT2A EMφ EV
																		2.4	3.1	1.5	9.11	5.7	8.9	4.3	3.1	5.2	47.8	50.6	53.5	38.7	34	41.6	21.5	26.4	20.7	51.87	49.8	53.7	56.8	53.6	51.3		1.09	2.5	1.54	4.65	8.5	5.6	5.3
																		Figure 5j- 1st time
																			Time (minutes)	shC						shLdha #1						shLdha #2						shLdha #1+EMΦ EV						shLdha #2+EMΦ EV
																			1.30926	0.493342	0.483716	0.492862	0.492007	0.481431	0.502678	0.545935	0.450646	0.334299	0.558158	0.357923	0.57924	0.386138	0.343812	0.571218	0.309185	0.373647	0.325635	0.718685	0.478138	0.38365	0.384511	0.318089	0.320919	0.483413	0.895314	0.379028	0.406422	0.646952	0.354134
Figure 5b																			7.79354	0.437335	0.408863	0.350634	0.478332	0.59039	0.511531	0.557875	0.454018	0.358289	0.52782	0.337382	0.573578	0.303299	0.358057	0.565573	0.317168	0.371252	0.219554	0.521331	0.437185	0.343397	0.397371	0.297252	0.295657	0.516007	0.950001	0.380216	0.443673	0.614396	0.336929
																		glucose	14.2784	0.456716	0.426667	0.264068	0.488609	0.531875	0.530285	0.561697	0.463227	0.366746	0.548717	0.344335	0.58248	0.309725	0.363851	0.584441	0.317929	0.380341	0.23298	0.462362	0.419249	0.337949	0.38952	0.291086	0.293179	0.519506	0.911333	0.365066	0.434994	0.610542	0.328091
																			20.8679	1.75877	1.65133	1.42421	1.46323	1.62225	2.11284	0.6256	0.639583	0.406805	0.664264	0.545517	0.711929	0.788501	0.577781	0.781244	0.727341	0.631657	0.687792	1.42783	1.49541	1.02008	1.23822	1.48659	1.99963	1.13229	1.32895	1.11658	1.15368	1.36692	1.09483
																			27.3529	1.77129	1.67755	1.43342	1.40631	1.50495	2.17768	0.655792	0.672736	0.434571	0.707034	0.606162	0.699933	0.829564	0.628393	0.827117	0.757227	0.658161	0.722944	1.42218	1.36114	1.44972	1.30771	1.48392	1.89232	1.0943	1.2671	1.12919	1.13464	1.30618	1.19918
																		oligo	33.8412	1.7537	1.65952	1.54878	1.39845	1.49694	2.18195	0.67241	0.695327	0.441925	0.808338	0.635406	0.623493	0.852397	0.653799	0.850191	0.778986	0.670962	0.751308	1.49557	1.34585	1.43952	1.27459	1.46933	1.89078	1.06625	1.23584	1.10723	1.11527	1.28875	1.18989
																			40.4309	1.02422	0.924701	1.17677	0.894258	1.21078	0.873204	0.402073	0.470519	0.607272	0.469991	0.65913	0.791154	0.567916	0.507265	0.442971	0.450786	0.585582	0.578027	1.19765	1.03751	0.998449	0.761011	0.833737	0.842842	1.0256	1.01258	1.06455	1.02052	1.08287	0.924095
																			46.9204	1.0602	0.906881	1.1128	0.706265	1.22034	0.890044	0.485859	0.471919	0.616907	0.458971	0.684841	0.804487	0.564302	0.510505	0.447975	0.434558	0.588931	0.495666	1.10434	1.07217	0.971669	0.766392	0.881573	0.882018	1.06005	1.01059	1.00705	1.03024	1.08677	0.980922
																		fccp	53.4098	1.04486	0.97823	1.19678	0.784271	1.27699	0.865475	0.387689	0.368331	0.623809	0.46897	0.69936	0.615126	0.573185	0.521938	0.458793	0.442125	0.543537	0.501112	1.19585	1.04964	0.988204	0.771617	0.854615	0.838721	1.03817	1.09011	1.07418	1.0995	1.05654	0.950452
																			60.0061	1.44251	1.33557	1.0952	1.47394	1.55805	1.402	0.631692	0.705883	0.69325	0.585468	0.646187	0.62919	0.812677	0.698062	0.898551	0.975606	0.624938	0.809	0.960235	1.21222	0.978174	1.2457	1.20067	0.974689	1.06165	1.30319	1.04677	1.1599	1.31239	1.15342
																			66.499	1.37139	1.3125	1.10041	1.38015	1.50552	1.37169	0.626532	0.778112	0.69099	0.589136	0.662772	0.633629	0.802913	0.720796	0.800272	0.938305	0.603418	0.812965	0.919025	1.1996	0.970693	1.17033	1.16451	0.937474	1.01108	1.2204	0.977521	1.10193	1.26223	1.08296
Figure 5c																		2dg	72.9937	1.36506	1.31099	1.09929	1.39307	1.48657	1.36787	0.606394	0.754393	0.688491	0.58169	0.664024	0.832067	0.896641	0.725987	0.893955	0.945252	0.606007	0.804648	0.91829	1.16356	0.936806	1.13259	1.13315	0.906693	0.965962	1.19233	0.943143	1.06117	1.22789	1.09034
																			79.5897	0.497318	0.481234	0.424649	0.485154	0.384586	0.443967	0.438115	0.427296	0.314	0.422114	0.648097	0.368197	0.391263	0.474372	0.310299	0.41742	0.403908	0.375508	0.489782	0.573745	0.57395	0.486184	0.39652	0.387533	0.388419	0.496134	0.45332	0.406959	0.337367	0.478316
																			86.0872	0.49231	0.498233	0.41641	0.458335	0.40961	0.49582	0.437742	0.34783	0.31617	0.438813	0.664952	0.377621	0.403871	0.498442	0.346491	0.418234	0.411168	0.396308	0.404486	0.554519	0.545664	0.479548	0.320327	0.325525	0.365917	0.455109	0.450438	0.380861	0.335686	0.47415
																			92.5408	0.452653	0.464462	0.391583	0.437647	0.372865	0.466851	0.330683	0.374321	0.302157	0.35114	0.661317	0.562972	0.405726	0.492883	0.344188	0.414753	0.408098	0.394637	0.434088	0.524106	0.523044	0.344413	0.398303	0.303674	0.341583	0.436563	0.421337	0.363094	0.302226	0.434504
																		Figure 5k
Figure 5d
Figure 5e
																		Figure 5l-1st time
																		shC						shLdha #1						shLdha #2						shLdha #1+EMΦ EV						shLdha #2+EMΦ EV						shLdha #1+shLdha #1 EMΦ EV
																		1.05827	1.05827	1.05827	1.17723	0.591615	1.05634	0.191537	0.56389	0.461082	0.53417	0.87822	0.25527	0.1368	0.66	0.599	0.41831	0.161231	0.221671	1.46874	1.49328	1.31116	1.73135	1.76687	1.5661	2.03	1.69	1.424	1.60113	1.80017	0.952567	0.914	0.749776
																		Figure 5m-1st time
																		shC						shLdha #1						shLdha #2						shLdha #1+EMΦ EV						shLdha #2+EMΦ EV						shLdha #1+shLdha #1 EMΦ EV
																		1.08737	0.235781	0.69493	1.09177	0.563671	2.32648	0.056814	0.350584	0.269358	0.394853	0.143514	0.621741	0.416571	0.290217	0.341382	0.712403	0.220305	0.104251	1.64696	1.8525	2.32015	1.7156	1.81001	1.6557	2.72039	2.684	2.22792	2.02498	1.4162	1.36433	0.21745	0.522748
[truncated: 100 more columns]

## Sheet: Figure 6
Figure 6a						Figure 6d						Figure 6q							Figure 6v
	ShC	CT2A-LDHA-ShRNA-1	CT2A-LDHA-ShRNA-2				Control	Stiripentol				Control			WP1066					WT	Stiripentol	Ldha-mKO	Ldha-mKO+ stiripentol
15	1					22	1					3102.86	3178.73	2667.98	111.953	105.391	107.968		21	1
18	1					28	1												24	1
22	1					33	1					Figure 6r							26	1
24	1					34	1					Control			WP1066				28	1
27	1					35	1					80.2	71.4	78.4	36.6	41.2	37.8		33	1
16	1					32		1											41		1
19	1					38		1				Figure 6s							44		1
21	1					42		1					shC	shCcl2 #2	shCcl7 #1				47		1
24	1					45		1				23	1						94		1
27	1					65		1				26	1						119		1
24		1				93		1				27	1						30			1
27		1				112		0				29	1						32			1
28		1										30	1						35			1
32		1				Figure 6e						31	1						38			1
32		1					Control	Stiripentol				33	1						40			1
37		1				41	1					36		1					41			1
37		1				42	1					44		1					44			1
38		1				43	1					53		1					37				1
47		1				45	1					77		1					46				1
50		1				48	1					98		1					47				1
61		1				52	1					107		1					56				1
73		1				56	1					111		1					71				1
81		1				49		1				35			1				113				0
57		1				51		1				39			1				113				0
83		1				52		1				44			1
27			1			59		1				52			1
32			1			64		1				66			1
36			1			110		0				100			1
83			1			110		0				109			1
86			1
												Figure 6t
Figure 6b						Figure 6f						shC				shCcl2 #2				shCcl7 #1
							Control	Stiripentol				88	82	76.4		51.8	46.7	55.7		58.9	60.2	64.7
	ShC	CT2A-LDHA-ShRNA-1	CT2A-LDHA-ShRNA-2			32	1
24	1					34	1
29	1					35	1					Figure 6u
34	1					37	1						shC	shLdha #1	shLdha #2	shLdha #1+stiripentol	shLdha #2+stiripentol	shLdha #1+MΦ EVs	shLdha #2+MΦ EVs
36	1					39	1					21	1
37	1					40	1					22	1
40	1					42	1					23	1
34		1				45	1					24	1
38		1				47	1					25	1
41		1				51	1					26	1
44		1				46		1				29	1
53		1				48		1				31		1
57		1				50		1				40		1
62		1				54		1				44		1
36			1			57		1				56		1
39			1			60		1				71		1
43			1			62		1				78		1
50			1			88		1				80		1
63			1			96		1				31			1
71			1			108		1				33			1
76			1									47			1
												57			1
Figure 6c				Figure 6h								61			1
	Control	Stiripentol		Control			Stiripentol					69			1
17	1			84.1	86.1	79.8	55.3	46.1	52.9			82			1
20	1											32				1
24	1			Figure 6i								42				1
28	1			Control			Stiripentol					46				1
31	1			83.3	79.8	80.9	33.7	29.89	37.33			70				1
31		1										74				1
36		1		Figure 6k-1st time								81				1
41		1		Control			Stiripentol					89				1
45		1		0.833333	1.11905	1.04762	0.261905	0.357143	0.309524			42					1
60		1										49					1
66		1		Figure 6k-2nd time								62					1
70		1		Control			Stiripentol					64					1
				1.06667	1.13333	0.8	0.377778	0.311111	0.2			74					1
												77					1
				Figure 6k-3rd time								89					0
				Control			Stiripentol					19						1
				1.22857	1.02857	0.742857	0.142857	0.257143	0.2			20						1
												23						1
				Figure 6m-1st time								25						1
				Control			Stiripentol					27						1
				0.876106	1.11504	1.00885	0.424779	0.318584	0.238938			29						1
												31						1
				Figure 6m-2nd time								32						1
				Control			Stiripentol					33						1
				0.988636	1.09091	0.920455	0.375	0.238636	0.477273			34						1
												20							1
				Figure 6m-3rd time								23							1
				Control			Stiripentol					26							1
				0.84466	0.990291	1.16505	0.13301	0.207864	0.1388			27							1
												28							1
				Figure 6n								30							1
				Control			Stiripentol					31							1
				137.393	143.677	162.976	82.3159	75.5794	58.501			32							1
												32							1
				Figure 6o								32							1
				Control			Stiripentol					33
				1.30949	2.18565	1.84256	0.00394145	0.00257191	0.00257191
				Figure 6p
				Control			WP1066
				3276.19	3480.18	3696.86	944.068	592.955	233.915

## Sheet: Figure 7
Figure 7a							Figure 7d			Figure 7e				Figure 7f				Figure 7g				Figure 7h			Figure 7i			Figure 7j			Figure 7k				Figure 7n-1st time					Figure 7n-2nd time					Figure 7n-3rd time
Macrophage	LDHA	YAP1	STAT3	CCL2	CCL7		MAC-2	LDHA		Healthy control	Meningioma	GBM		Healthy control	Meningioma	GBM		Healthy control	Meningioma	GBM		CCL2	LDHA		CCL7	LDHA		MAC-2	LDHA			LDHA Low	LDHA high		Beads only	IgG	Healthy control	Glioblastoma		Beads only	IgG	Healthy control	Glioblastoma		Beads only	IgG	Healthy control	Glioblastoma
0.320388	1.84908	0.002561	0.651558	0.017714	0		29.6667	20.6667		2.76498	6.44136	22.0414		0.084284	1.53985	0.681324		0.30324	0.572129	0.80296		1.53985	6.44136		0.572129	6.44136		29.6667	22.0414		805	1			0.2	1.6	51.8	77.1		0.89	1.3	43.7	79.1		0	2.1	57.5	67.8
0.255319	1.93058	0.000909	0.697327	0.007477	0		30.3333	30.3333		1.952	5.07188	62.7889		0.04311	1.68587	2.73323		0.194862	0.18969	10.1638		1.68587	5.07188		0.18969	5.07188		30.3333	62.7889		339	1			0	1.44	48.5	71.6		0.2	2.2	51.4	73.6		0.32	1.06	44.6	73.5
0.098625	1.43601	0.000753	0.532209	0.00576	0		17.6667	14		1.78932	6.92497	16.3885		0.040096	2.74978	0.816672		0.174044	0.17783	8.69557		2.74978	6.92497		0.17783	6.92497		17.6667	16.3885		1086	1			0.21	2.22	35.7	69.8		0.1	1.16	33.8	74.6		0.2	1.3	38.7	71.5
0.054075	0.934494	0.030399	0.37438	0.029082	0		13.6667	17		3.13579	6.62497	20.7997		0.046072	1.43219	0.074244		0.179754	0.518764	10.8416		1.43219	6.62497		0.518764	6.62497		13.6667	20.7997		311	1					56.7	73.7				46.7	71.4				49.5	74.2
0.040921	0.740177	0.016855	0.540582	0	0		22.3333	20.6667		1.79441	5.86901	23.5839		0.050746	2.73323	1.68587		0.184655	0.184655	5.21591		2.73323	5.86901		0.184655	5.86901		22.3333	23.5839		1094	1					34.7	68.5				51.7	63.5				34.6	88.3
0.022936	0.356406	0	0.356406	0	0		18.6667	33		1.96901	11.9705	37.5023		0.047772	1.40647	0.681324		0.296465	0.398548	10.7835		1.40647	11.9705		0.398548	11.9705		18.6667	37.5023		54	1						62.6					66.4					82.9
0.280495	2.29469	0.09122	0.531916	0.199761	0		28.3333	27.6667		2.20725	12.0011	25.1269		0.044164	5.31154	5.31154		0.178789	0.208978	61.9615		5.31154	12.0011		0.208978	12.0011		28.3333	25.1269		874	1						54.7					58.9					65.3
0.355923	1.93727	0.142121	0.455617	0.227735	0.002274		28.6667	32.3333		1.97509	1.92497	17.1444		0.042851	1.79084	0.603797		0.290153	0.301289	50.7775		1.79084	1.92497		0.301289	1.92497		28.6667	17.1444		149	1						64.7					64.3					58.8
0.275436	1.4183	0.040696	0.626999	0.15103	0		15.6667	24.6667		2.31646	4.19972	17.1444		0.051987	0.096262	1.49404		0.250924	0.326611	38.386		0.096262	4.19972		0.326611	4.19972		15.6667	17.1444		675	1						78.3					81.6					83.2
0.329268	1.86497	0.184832	0.56265	0.212557	0.001521		27.3333	32.6667		1.86104	2.07567	16.601		0.104126	0.055895	1.17337		0.314539	0.321382	64.3395		0.055895	2.07567		0.321382	2.07567		27.3333	16.601		389		1					81.87					78.3					77.2
0.275179	1.52184	0.173712	0.649503	0.682888	0.028013		30.6667	29.3333			14.2916	35.3166			1.40647	0.978908			0.328373	41.8367		1.40647	14.2916		0.328373	14.2916		30.6667	35.3166		233		1
0.137626	0.95143	0.156377	0.514542	0.14356	0		34	36.3333			12.0659	25.1693			1.58706	0.568407			0.354061	4.90034		1.58706	12.0659		0.354061	12.0659		34	25.1693		370		1
0.258798	1.10252	0.136571	0.708257	0.366987	0.009074		31	32.3333			6.19329	44.7834			3.08417	2.28024			0.207857	37.3672		3.08417	6.19329		0.207857	6.19329		31	44.7834		386		1
0.221389	0.87449	0.15943	0.628206	0.379363	0.008784		23.6667	25.6667			5.28197	18.2853			2.02078	1.40647			0.339145	33.3752		2.02078	5.28197		0.339145	5.28197		23.6667	18.2853		746		1
0.280262	1.40456	0.235758	0.655567	0.103727	0		24.6667	16.3333			2.07148	37.2553			2.57303	2.9034			0.369632	44.3873		2.57303	2.07148		0.369632	2.07148		24.6667	37.2553		1025		1
0.080362	0.300277	0.430004	0.628889	0.107547	0		53.3333	22.3333				66.4414				3.08417				51.8821		0.681324	22.0414		0.80296	22.0414		53.3333	66.4414		389		1
0.168712	1.06391	0.240141	0.626943	0.038597	0		27	18				36.0748				0.816672				40.0742		2.73323	62.7889		10.1638	62.7889		27	36.0748		691		1
0.33116	1.66514	0.107001	0.622069	0.032984	0		14.6667	14				13.3571				1.90234				52.7263		0.816672	16.3885		8.69557	16.3885		14.6667	13.3571		231		1
0.166364	0.837214	0.20777	0.863809	0.102548	0		25.3333	37.3333				15.5152				0.921532				5.59377		0.074244	20.7997		10.8416	20.7997		25.3333	15.5152
0.190476	2.11852	0.081573	0.328974	0.312747	0.001864		25.3333	18				19.0719				1.90234				6.57355		1.68587	23.5839		5.21591	23.5839		25.3333	19.0719
0.336105	1.56017	0.324592	0.739856	0.573106	0.000587		20.3333	25.6667				12.6155				1.1046				22.6566		0.681324	37.5023		10.7835	37.5023		20.3333	12.6155
0.17182	1.21748	0.010608	0.723093	0.015357	0		16.6667	23.3333				15.0719				10.9647				8.32925		5.31154	25.1269		61.9615	25.1269		16.6667	15.0719
0.157836	1.289	0.02538	0.713729	0.060879	0.000883		6	11.3333				8.70226				5.1225				5.27234		0.603797	17.1444		50.7775	17.1444		6	8.70226
0.125	1.29287	0	0.809322	0.051818	0		36.6667	6.33333				15.0234				2.7832				3.37344		1.49404	17.1444		38.386	17.1444		36.6667	15.0234
0.223251	0.849609	0.01737	0.977625	0.019736	0.000388		14.3333	22.6667				15.6659				0.816672				38.5931		1.17337	16.601		64.3395	16.601		14.3333	15.6659
0.051471	1.86505	0	0	0	0		41	34.3333				51.7083				0.915983				37.7715		0.978908	35.3166		41.8367	35.3166		41	51.7083
0.096664	1.20134	0.05116	0.806573	0.014081	0		6	15.6667				16.1267				3.01055				36.3754		0.568407	25.1693		4.90034	25.1693		6	16.1267
0.035443	1.72523	0.005628	0.473272	0.009491	0		8	12				15.366				2.42222				34.6561		2.28024	44.7834		37.3672	44.7834		8	15.366
0.125828	1.66882	0.002897	0.622898	0.04514	0.001468		20.6667	20				15.5653				0.978908				34.843		1.40647	18.2853		33.3752	18.2853		20.6667	15.5653
0.089128	1.66613	0.000928	0.454833	0.025166	0		30	24				14.6412				0.978908				38.1801		2.9034	37.2553		44.3873	37.2553		30	14.6412
0.263979	1.35595	0.169227	0.921312	0.081069	0							14.361				1.79084				39.6454		3.08417	66.4414		51.8821	66.4414
0.264447	1.27714	0.157874	0.872564	0.080173	0							14.4538				1.62587				42.5174		0.816672	36.0748		40.0742	36.0748
0.223922	1.22624	0.121881	0.80701	0.068899	0							14.9751				1.03986				15.6306		1.90234	13.3571		52.7263	13.3571
0.356728	1.19344	0.137272	0.886806	0.138896	0.000351							14.8311				1.24643				5.9348		0.921532	15.5152		5.59377	15.5152
0.412987	1.58368	0.222265	0.665598	0.570576	0							17.7628				1.79084				20.4551		1.90234	19.0719		6.57355	19.0719
0.370638	1.81558	0.288421	0.658301	0.37205	0							17.4228				6.36671				2.50937		1.1046	12.6155		22.6566	12.6155
0.386782	1.77209	0.267162	0.546598	0.369648	0							22.0414				3.27619				17.4063		10.9647	15.0719		8.32925	15.0719
												16.2309				3.27619				14.8119		5.1225	8.70226		5.27234	8.70226
												162.599				11.4382				10.7256		2.7832	15.0234		3.37344	15.0234
												92.2983				11.718				40.7263		0.816672	15.6659		38.5931	15.6659
												25.2344				0.857103				37.7715		0.915983	51.7083		37.7715	51.7083
												23.7363				7.63148				37.5688		3.01055	16.1267		36.3754	16.1267
												21.8998				3.48018				40.5078		2.42222	15.366		34.6561	15.366
												38.8549				0.723744				51.8821		0.978908	15.5653		34.843	15.5653
												17.9353				2.93869				47.6029		0.978908	14.6412		38.1801	14.6412
												16.925				1.85693				34.1012		1.79084	14.361		39.6454	14.361
												22.1838				4.17153				31.6271		1.62587	14.4538		42.5174	14.4538
												45.498				8.00929				36.3754		1.03986	14.9751		15.6306	14.9751
												22.6167				7.58553				8.83705		1.24643	14.8311		5.9348	14.8311
												21.4806				8.40581				6.97431		1.79084	17.7628		20.4551	17.7628
												20.4674				14.1309				15.6306		6.36671	17.4228		2.50937	17.4228
												28.3369				4.91043				18.3684		3.27619	22.0414		17.4063	22.0414
												24.8312				4.82226				15.6306		3.27619	16.2309		14.8119	16.2309
												23.5839				2.74565				1.396		11.4382	162.599		10.7256	162.599
																						11.718	92.2983		40.7263	92.2983
																						0.857103	25.2344		37.7715	25.2344
																						7.63148	23.7363		37.5688	23.7363
																						3.48018	21.8998		40.5078	21.8998
																						0.723744	38.8549		51.8821	38.8549
																						2.93869	17.9353		47.6029	17.9353
																						1.85693	16.925		34.1012	16.925
																						4.17153	22.1838		31.6271	22.1838
																						8.00929	45.498		36.3754	45.498
																						7.58553	22.6167		8.83705	22.6167
																						8.40581	21.4806		6.97431	21.4806
																						14.1309	20.4674		15.6306	20.4674
																						4.91043	28.3369		18.3684	28.3369
																						4.82226	24.8312		15.6306	24.8312
																						0	23.5839		1.396	23.5839

## Sheet: Supplementary Figure 2
Supplementary Figure 2a				Supplementary Figure 2b			Supplementary Figure 2c
Glycolysis	DC	Microglia		Glycolysis signature	Immune score		TAM	Mφ	DC	NEUTROPHIL	MONOCYTE	IDC	GRANULOCYTE	T CD4 NAIVE	HSC	NAIVE T CELL	MAST CELL	EOSINOPHIL	T CD8 NAIVE	T CD8 ACTIVATED	NUC. ERYTHROCYTE	MICROGLIA	NK CELL	B CELL
0.054038	0.019417	0.349515		-0.10194	1.05759		3.84	3.67	3.59	2.79	2.63	2.26	2.11	2.02	1.96	1.94	1.33	0.92	0.81	0.7	0.67	-1.77	-1.33	-1.24
0.055805	0	0.29078		-0.15497	-0.306
0.028258	0.012552	0.860132		-0.48638	-0.96301		Supplementary Figure 2d
0.021401	0.002902	0.918755		-0.33218	-0.06561		Glycolysis	Xenobiotic_metabolism	Cholesterol_homeostasis	Heme_metabolism	Fatty acid_metabolism	Bile acid_metabolism
0.067479	0.020914	0.329114		-0.25121	1.94027		2.13	0.9	-1.42	-1.1	-0.94	-0.69
0.02532	0.021056	0.750076		-0.3751	-1.35805
0.021981	0.024034	0.585408		-0.17527	0.504075		Supplementary Figure 2g							Supplementary Figure 2h							Supplementary Figure 2i							Supplementary Figure 2j-1st time															Supplementary Figure 2j-2nd time
0.021754	0.026046	0.604183		-0.39262	-2.17207		Control			2-DG				Control			2-DG				Control			2-DG					Time (minutes)	Control						2-DG								Time (minutes)	Control
0.069165	0.028353	0.540894		-0.16678	0.772926		1.02733	0.936628	1.03605	0.784735	0.480232	0.832448		0.824561	0.982456	1.19298	0.896491	0.914035	0.952632		0.397	0.381	0.364	0.352	0.373	0.389			1.31056	0.883681	0.853477	0.863822	0.830862	1.44058	1.12757	0.978026	0.985794	1.22199	1.3169	1.36457	1.34465			1.31056	0.745831	0.778674	0.382143	0.849022	0.54084
0.026908	0.008036	0.890005		-0.18672	1.30189		1.05523	0.842442	0.718605	0.827566	0.681523	0.385934		0.947368	0.982456	1.17544	1.10526	0.952632	0.792982		0.4037	0.364	0.37	0.354	0.375	0.392			7.78912	0.962901	1.07622	0.952051	0.912764	1.47921	1.07622	0.960977	0.847992	1.3413	1.26238	1.19478	0.858802			7.78912	0.718016	0.913498	0.357424	0.799189	0.544176
0.046226	0.02454	0.740798		-0.28691	0.423333		1.05698	0.830233	0.861628	0.686055	0.563767	0.892326		0.964912	1.14035	0.929825	1.06316	0.835088	0.866667		0.452	0.396	0.449	0.357	0.378	0.395		glucose	14.2651	0.83808	0.968678	0.890446	0.842237	1.52723	0.968678	1.0583	1.03431	1.22871	1.28022	1.13807	0.949709		glucose	14.2651	0.66088	0.851341	0.350855	0.749028	0.50741
0.061751	0.027379	0.551065		-0.27546	-0.16454		1.13198	0.893023	1.03779	0.786853	0.46916	0.585872		0.894737	1.01754	1.10526	0.963158	0.722807	1.04386		0.4737	0.44	0.5263	0.3158	0.407	0.386			20.8627	3.4741	5.20064	4.15731	3.94748	3.30712	3.28197	2.22564	2.26146	3.11228	3.48233	3.69619	3.22292			20.8627	0.882479	0.883435	0.714148	0.991253	0.525295
0.03187	0.021818	0.748636		-0.53135	0.006622		1.06046	0.823256	1.15116	0.546767	0.464861	0.825		0.940351	1.10877	0.95614	0.891228	0.82807	0.982456		0.465	0.396	0.375	0.41	0.403	0.3			27.3415	3.56099	5.40275	4.38302	3.98752	3.65327	4.03227	2.73096	2.37352	3.02601	3.29345	4.0572	4.24852			27.3415	0.815159	0.775528	0.574731	0.889576	0.507238
0.114328	0	0.174603		-0.65632	-2.44482		1.13372	0.863372	0.777907	0.680233	0.528488	0.502326		0.982456	0.947368	1.01754	0.964912	0.789474	0.957895		0.468	0.399	0.378	0.413	0.406	0.426		oligo	33.8219	3.15107	5.87296	3.81936	4.00422	3.75864	3.95429	3.14545	2.41223	3.03748	3.31376	4.45491	4.33332		oligo	33.8219	0.778153	0.740242	0.590408	0.836316	0.496812
0.094959	0.03464	0.462787		-0.39155	-2.23619		0.966279	0.711628	0.844186	0.219767	0.47093	0.319186		0.922807	1	0.929825	0.959649	0.807018	0.947368		0.47	0.401	0.381	0.416	0.409	0.429			40.4031	2.84885	3.24382	3.26088	3.26459	3.36925	2.20226	2.54067	2.13672	2.59344	2.39137	2.6835	1.925			40.4031	0.944518	0.949402	0.981211	1.08562	0.716263
0.02828	0.021879	0.664236		-0.23362	-0.72196		0.99593	0.743023	0.863372	0.327907	0.493605	0.262674		0.914035	0.929825	0.929825	0.877193	0.807018	0.935088		0.493	0.404	0.384	0.419	0.412	0.432			46.881	2.83669	3.21423	2.76984	3.1264	3.31202	2.14526	2.42501	2.12204	2.78077	2.22147	2.18998	2.11858			46.881	0.869597	0.89025	0.78656	0.992026	0.653541
0.031738	0.023507	0.610448		-0.46643	-2.22174		1.0936	0.851163	0.863372	0.317442	0.481395	0.268605		0.935088	0.926316	0.890877	0.889474	0.85614	0.964912		0.575	0.407	0.387	0.422	0.415	0.434		fccp	53.3577	2.84857	3.13346	2.86963	3.07077	3.59038	2.03708	2.44123	2.06269	2.95541	2.24425	1.94917	1.34157		fccp	53.3577	0.835171	0.858198	0.707138	0.917837	0.610867
0.01201	0.005541	0.950128		-0.35202	-0.64209		1.11802	0.877326	0.711628	0.280814	0.369767	0.264419		0.894737	0.912281	0.889474	0.949123	0.707018	0.929825		0.578	0.41	0.389	0.425	0.418	0.437			59.9504	3.97903	3.84814	4.24066	3.85075	3.90884	3.02585	1.76649	1.69683	2.39295	3.48125	3.57879	3.47207			59.9504	0.911686	0.934806	0.654983	1.09094	0.684991
0.006045	0.001835	0.975229		-0.55459	-2.96803		1.06395	0.821512	0.743023	0.313953	0.474419	0.275581		0.877193	0.889825	0.701754	0.894737	0.826316	0.982456		0.58	0.413	0.392	0.428	0.421	0.44			66.4305	3.73656	3.83948	4.22782	3.70847	3.61255	3.29129	1.90451	1.78415	2.42042	3.37925	3.12832	3.33452			66.4305	0.848063	0.781124	0.611605	1.00932	0.719522
0.085841	0.009723	0.4231		-0.35207	-1.94742		1.27326	1.4564	0.945349	0.635208	0.65459	0.976622		1.57456	1.64912	1.45614	0.918421	0.824561	0.829825		0.74561	0.9123	0.965	0.521	0.561	0.5		2dg	72.909	3.45129	3.9145	4.2368	3.48973	3.41771	3.3663	1.71339	1.76673	2.33434	3.3789	3.1998	3.32345		2dg	72.909	0.791004	0.756865	0.538618	0.966152	0.708514
0.076528	0.014215	0.224022		-0.17904	-0.51541		1.41977	1.35349	1.35872	0.714244	0.675178	0.232233		1.639	1.85386	1.56538	0.864509	0.859649	0.912281		1.39	1.5386	1.584	0.529	0.59	0.581			79.4958	1.3401	1.11015	1.31796	0.752976	1.12238	1.11015	1.03695	1.04998	1.69436	0.319329	0.375066	1.50848			79.4958	0.507243	0.439473	0.285786	0.60251	0.306651
0.082269	0.015291	0.363458		-0.33768	-0.35884		1.4093	1.49651	1.40233	0.538135	0.507877	0.637845		1.45088	1.92039	1.43417	0.866667	0.994737	1.00719		1.877	1.88	1.75	0.66	0.737	0.713			85.9871	1.2773	1.25933	1.21847	0.629822	0.693316	1.25933	1.0725	1.01305	1.79295	0.205255	0.277519	1.53374			85.9871	0.371808	0.307726	0.277886	0.464208	0.268837
0.074074	0.011106	0.27635		-0.35577	-0.73382		1.33779	1.5	1.57151	0.31849	0.311389	0.685465		1.64346	1.8813	1.62249	1	0.810702	0.801317		1.963	1.89	1.791	1.1	0.819	0.86			92.4751	1.28551	1.16651	1.15313	0.654514	0.480042	0.892414	1.07448	0.964492	1.73005	0.04715	0.485401	1.43776			92.4751	0.348878	0.288927	0.256705	0.444766	0.23052
0.058423	0.12936	0.021802		-0.58864	0.142407		1.43895	1.61512	1.62907	0.420262	0.327733	0.241291		1.30758	1.86884	1.43865	1.03509	0.831579	0.750526		1.963	1.89	1.791	1.03509	0.831579	0.750526
0.02336	0.073306	0.401703		-0.35878	0.605811		1.87849	1.7093	1.91163	0.877326	0.80407	0.805814		1.64644	1.87339	2.10534	1.3579	1.14456	1.19965		1.39	1.3386	1.338	1.0388	0.849	0.76
0.132819	0.25	0		-0.35845	1.19179		1.84884	1.76686	1.79128	0.821512	0.777907	0.805814		1.92982	1.78947	2.12281	1.21053	1.68421	1.3097		1.025	1.0474	0.807	1	0.83	0.77
0.048499	0.072235	0.095351		-0.37402	-1.36115		1.97791	1.63779	2.24826	0.877326	0.844186	0.739535		2.07544	1.91754	2.28597	0.929825	0.877193	1.10228		1.078	0.94	0.809	0.5088	0.579	0.356
0.064806	0.007595	0.81519		-0.1337	1.05238		2.01105	1.60116	2.05116	0.805814	0.863372	0.819767		1.84211	1.61579	1.69221	0.350877	0.331977	0.321609		0.6	0.54	0.7	0.345	0.365	0.381
0.067958	0.013245	0.406181		-0.59039	-2.24475		1.99709	1.6064	2.04244	0.680233	0.863372	0.814535		1.52632	1.65965	1.61579	0.414035	0.273684	0.235088		0.362	0.356	0.34	0.347	0.367	0.384
0.059206	0.006321	0.76043		-0.19901	-0.10664		1.67791	1.9186	2.01279	0.380233	0.711628	0.211047		1.68421	1.52632	1.40351	0.385965	0.196491	0.321053		0.365	0.359	0.342	0.35	0.37	0.387
0.053785	0.016905	0.608583		-0.33941	-0.0011
0.057349	0.009794	0.611166		-0.634	-1.20698
0.048222	0.012517	0.648122		-0.29827	-0.18631
0.054643	0.029042	0.368829		-0.24739	0.734868
0.066707	0.036883	0.285195		-0.4523	0.991695
0.088791	0.021661	0.154031		-0.00389	0.550432
0.084324	0.035753	0.266522		-0.46643	-1.42653
				-0.17599	0.844118
				-0.53808	0.357206
				-0.56503	-0.50965
				-0.23442	1.69152
				-0.64592	-0.36534
				-0.23782	0.669205
				-0.26274	0.714235
				-0.40368	0.029162
				-0.15941	1.93536
				-0.27192	1.01154
				-0.38468	-1.43042
				-0.32528	-0.61244
				-0.40077	0.831449
				-0.38994	-0.62303
				-0.60072	-0.15365
				-0.69011	-0.75789
				-0.31555	0.373045
				-0.55795	-1.0691
				-0.54507	0.2901
				-0.36128	0.518071
				-0.40631	-0.03678
				-0.25471	0.54779
				-0.26917	0.341612
				-0.17324	0.812839
				-0.20861	0.182784
				-0.29479	0.748181
				-0.36803	0.973794
				-0.2991	1.55857
				-0.58938	-0.19337
				-0.48808	-1.65376
				-0.50593	1.49113
				-0.43282	-0.08957
				-0.39321	-0.24377
				-0.4873	0.660107
				-0.37182	0.29117
				-0.60645	-0.05398
				-0.41362	0.561064
				-0.57446	-0.2617
				-0.56412	0.277741
				-0.39911	0.698834
				-0.72187	-2.90963
				-0.59413	0.229077
				-0.40861	0.940105
				-0.57615	-0.46761
				-0.40382	-1.47253
				-0.35616	0.461584
				-0.34215	-0.40211
				-0.44541	-0.57675
				-0.2287	0.286736
				-0.61275	-2.55773
				-0.22146	1.08401
				-0.28441	0.040916
				-0.33383	0.154985
				-0.34452	0.222298
				-0.56673	0.020669
				-0.20448	-0.43074
				-0.16815	0.434185
				-0.41434	0.390431
				-0.37973	0.507336
				-0.35899	-0.00493
				-0.29818	0.287935
				-0.13377	1.15514
				-0.44431	-0.34658
				-0.49732	0.820069
				-0.49979	-0.92882
				-0.55788	0.486161
				-0.44818	0.830405
				-0.29052	0.438567
				-0.39447	1.72538
				-0.32401	0.803715
				-0.10932	1.05938
				-0.29114	-0.10576
				-0.28045	-1.52086
				-0.3457	-1.02759
				-0.25943	-0.32801
				-0.33336	-0.06442
				-0.19834	1.55881
				-0.55779	-2.91224
				-0.19817	0.546256
				-0.43262	-0.04989
				-0.34231	-0.80012
				-0.33176	0.817105
				-0.37706	-0.83308
				-0.5139	0.027397
				-0.39242	-0.23493
				-0.4272	-0.44166
				-0.38955	-0.57191
				-0.34289	-0.90713
				-0.2353	-0.33595
				-0.33396	0.271091
				-0.23107	1.08889
				-0.15938	1.74188
				-0.23461	0.746364
				-0.40418	-0.86652
				-0.63701	-1.72609
				-0.39193	-0.91174
				-0.40683	-0.88942
				-0.32243	-0.8356
				-0.23288	1.22651
				-0.37827	-0.43655
				-0.25302	0.059229
				-0.26399	0.95548
				-0.32013	0.788842
				-0.67107	-1.05722
				-0.34394	-1.60039
				-0.3621	-0.15016
				-0.32358	1.35077
				-0.18873	1.07342
				-0.35284	0.704556
				-0.35235	1.18544
				-0.52785	1.52553
				-0.12768	0.165373
				-0.42355	-0.66226
				-0.33508	-0.21997
				-0.34122	0.273784
				-0.40263	-1.05645
				-0.44952	-0.46263
				-0.48459	-1.14684
				-0.54417	-0.39702
				-0.50486	-0.22992
				-0.46382	1.06001
				-0.58764	0.10935
				-0.50492	0.769214
				-0.31548	0.188171
				-0.19608	0.267688
				-0.17007	1.01188
				-0.25903	0.887021
				-0.45713	-0.16067
				-0.41627	0.422534
				-0.12985	1.40481
				-0.56946	-1.43214
				-0.15806	-1.31317
				-0.43195	-2.94387
				-0.24733	0.876453
				-0.1978	-0.16833
				-0.38036	0.643623
				-0.43609	0.13827
				-0.23154	0.567147
				-0.30045	1.3264
				-0.62184	-0.18591
				-0.45038	-1.75789
				-0.62832	0.19535
				-0.32075	-0.43918
				-0.37826	1.25302
				-0.49833	-1.07813
				-0.39893	0.474781
				-0.36395	0.575009
				-0.49577	-1.12372
				-0.45642	0.077543
				-0.46921	-1.97546
				-0.77443	-2.43242
				-0.40205	-1.30107
				-0.55048	-0.31716
				-0.62831	-1.45046
				-0.61786	-1.45714
				-0.26503	0.487695
				-0.48194	-0.02391
				-0.47513	-3.27404
				-0.11255	-0.33199
				-0.36555	1.44209
				-0.29966	-0.37506
				-0.40819	0.799926
				-0.48324	0.140203
				-0.24685	1.0242
				-0.3964	-0.80458
				-0.49228	-0.02948
				-0.48329	0.15599
				-0.84757	-0.56606
				-0.33382	-0.17818
				-0.2552	-0.45844
				-0.38922	-1.0392
				-0.55345	-1.3408
				-0.41077	-1.53216
				-0.43346	0.586698
				0.031944	1.44324
				-0.3486	-0.68988
				-0.4885	-0.40675
				-0.38715	-1.13437
				-0.23161	0.689052
				-0.42772	-2.06918
				-0.2538	-0.37194
				-0.63871	0.573437
				-0.39058	-0.70215
				-0.49022	0.098717
				-0.37993	1.73867
				-0.32925	0.707237
				-0.4396	0.117314
				-0.3346	-1.14832
				-0.31136	0.182372
				-0.5931	-1.32378
				-0.37885	-0.3851
				-0.42261	0.390315
				-0.4	0.951588
				-0.35592	0.089348
				-0.38823	0.680817
				-0.23463	0.43693
				-0.2405	1.12731
				-0.71545	-0.56561
				-0.62069	0.798521
				-0.65395	-1.66318
				-0.54357	-0.14811
				-0.5647	-0.0062
				-0.27993	0.580087
				-0.45586	-0.64247
				-0.32402	1.1635
				-0.59178	-1.43893
				-0.37021	-0.63534
				0.005456	0.409505
				-0.33963	0.422186
				-0.31346	0.817633
				-0.34655	-1.26852
				-0.48867	0.774743
				-0.29521	1.54017
				-0.82095	-0.63517
				-0.08768	1.35352
				-0.65044	-0.7614
				-0.30924	1.37739
				-0.3973	-0.74999
				-0.5674	0.08235
				-0.64349	-0.25638
				-0.55943	0.339215
				-0.36926	-0.69238
				-0.32248	1.56629
				-0.29945	0.717135
				-0.38338	1.62394
				-0.35138	0.073702
				-0.50822	0.026288
				-0.51764	-0.4287
				0.005456	0.409505
				-0.21871	1.24237
				-0.21056	0.997675
				-0.25183	0.545818
				-0.17301	0.812375
				-0.23965	1.00502
				-0.20027	1.70375
				-0.37649	-0.06829
				-0.44597	0.77897
				-0.27727	0.237892
				-0.47496	-1.06711
				-0.39394	0.781844
				-0.41763	0.713784
				-0.25236	1.00532
				-0.49591	-0.12879
				-0.2306	0.557082
				-0.19483	1.26022
				-0.3314	-0.17008
				-0.45489	0.736595
				-0.30677	-0.81977
				-0.31647	0.045388
				-0.34922	-0.12878
				-0.49401	-0.68675
				-0.39331	0.11658
				-0.29761	0.813316
				-0.16067	0.993602
				-0.22138	0.67677
				-0.31218	-1.2743
				-0.41414	-0.53698
				-0.30458	0.653727
				-0.41118	-0.19909
				-0.47422	-1.08166
				-0.26337	-0.19144
				-0.46188	0.297717
				-0.3862	-1.02425
[truncated: 21 more columns]

## Sheet: Supplementary Figure 3
Supplementary Figure 3b
TAM	Mφ	MONOCYTE	DC	NEUTROPHIL	T CD4 NAIVE	GRANULOCYTE	HSC	NUC. ERYTHROCYTE	NK CELL	MICROGLIA	T CD8 ACTIVATED	B CELL
2.56	2.4	2.29	2.03	1.92	1.71	1.64	1.45	0.76	-1.61	-1.19	-0.85	-0.83
Supplementary Figure 3c										Supplementary Figure 3d										Supplementary Figure 3e
Shc			shLdha #1			shLdha #2				shC			shLdha #1			shLdha #2				Control			FX11			Stiripentol
0.5376	0.586	0.6	0.419	0.39715	0.467	0.46095	0.4171	0.58		0.779935	0.950205	1.26986	1.02902	1.07281	0.678718	0.682221	0.777242	0.851682		1.02459	1.09635	0.87907	0.887043	0.755482	0.849169	0.55814	0.759468	0.657807
0.599	0.54	0.53	0.4107	0.335	0.52	0.4	0.56	0.584		1.09471	1.02902	1.26833	1.08936	0.991804	1.07435	0.713749	0.799136	0.812272		0.875083	1.18405	0.89701	0.827243	0.841196	0.972757	0.526246	0.653821	0.629103
0.57	0.56	0.503	0.56747	0.407	0.57	0.439	0.56	0.44		1.24492	1.16389	1.07719	0.867008	1.04873	1.00713	0.737329	0.829786	0.562361		0.916944	1.11827	0.954817	0.90897	0.841196	0.761462	0.440532	0.440532	0.6
0.67	0.53	0.52	0.5	0.375	0.34	0.55	0.54	0.4071		1.04654	1.09252	1.16039	0.794757	1.16039	1.00713	0.810083	0.854966	0.52108		0.825249	1.08837	0.956811	0.910963	0.809302	0.719601	0.57608	0.438538	0.598007
0.589	0.56	0.61	0.45	0.44	0.392	0.46333	0.507	0.6353		1.16698	1.40122	0.928311	0.788189	1.05092	0.965531	0.788189	0.724521	0.788189		0.899003	0.964784	0.984718	0.89701	0.87907	0.687708	0.458472	0.408638	0.6
0.57	0.433	0.65	0.534	0.424	0.47	0.537	0.479	0.5324		1.04654	1.23483	1.19542	0.733454	0.792568	0.891091	0.694044	0.744401	0.779431		0.89701	0.990698	0.893023	0.940864	0.825423	0.703654	0.452492	0.586047	0.598007
0.538	0.53	0.5418	0.527	0.46	0.53	0.48	0.432	0.41		0.943988	1.05092	1.19542	0.764105	1.09471	1.12536	0.755348	0.702802	0.847303		0.889037	0.956811	0.859136	0.817276	0.837209	0.689701	0.406645	0.466445	0.667194
0.441	0.584	0.582032	0.54	0.467	0.57	0.475	0.471	0.467		1.20418	1.06624	0.985236	0.735643	1.17134	0.921743	0.534567	0.665757	0.676529		0.924917	0.992691	0.934246	0.803322	0.815282	0.639867	0.402658	0.478405	0.637874
0.58	0.64	0.43	0.52	0.42	0.512	0.472	0.468	0.43		1.28957	1.16477	1.00428	0.862629	0.827598	0.674339	0.779431	0.564869	0.779431		0.821262	0.990698	0.932464	0.729568	0.809302	0.637874	0.416611	0.458472	0.616365
0.53	0.62	0.44	0.5	0.4	0.45	0.434	0.43	0.387		1.02902	0.985236	0.853871	0.847084	0.700612	0.619604	0.781621	0.493717	0.659451		0.827243	0.84	0.872492	0.693688	0.817276	0.633887	0.416611	0.418605	0.56412
0.48	0.465	0.531	0.47	0.43	0.512	0.439	0.486	0.317		1.07062	1.07281	0.757537	0.847031	0.608657	0.766733	0.845114	0.851069	0.766295		0.823256	0.817276	0.843189	0.687708	0.797342	0.607973	0.418605	0.398671	0.464452
0.63	0.615	0.65	0.464	0.351	0.41	0.522	0.582	0.571		1.62017	1.58295	1.83035	1.14506	1.31365	1.23483	1.35963	1.16915	1.42312		1.68439	1.65249	1.72824	1.07841	1.17608	0.974751	1.03455	0.817276	0.837209
0.66	0.61	0.75	0.37074	0.3077	0.4257	0.598	0.53	0.583		1.62761	1.66395	1.85005	1.09909	1.16477	1.09471	1.38371	1.66395	1.09471		1.54086	1.64851	1.89369	1.07641	0.843189	1.05648	1.00066	0.779402	0.837209
0.7	0.769	0.7	0.362	0.3734	0.389023	0.534	0.55	0.543		1.47348	1.66395	1.53259	1.0334	1.09471	1.42312	1.47129	1.26986	1.42312		1.50498	1.83588	1.88771	1.07502	1.05907	1.07183	0.542193	0.546179	0.757475
0.79	0.83	0.71	0.404	0.357	0.4564	0.5841	0.587	0.583		2.11348	2.11616	1.75153	1.23111	0.941448	1.24293	1.364	1.21075	1.48223		1.50299	1.80678	1.59468	0.864518	1.02857	1.05767	0.777409	0.61794	0.613953
0.854	0.98	0.798	0.309	0.258	0.37084	0.599	0.532	0.56		2.05257	2.6273	2.11451	1.28643	1.02449	0.829786	1.38918	1.1698	0.978668		1.75415	1.58472	1.71628	0.924917	1.07242	0.828439	0.578073	0.566113	0.777409
1.074	1.144	1.082	0.5424	0.578	0.64956	0.73	0.64	0.74		2.59752	2.59856	2.72398	1.50216	2.01426	1.87107	2.10622	1.93763	2.07556		1.92558	1.99335	1.81794	0.839203	1.03854	1.01643	0.424585	0.480399	0.6299
1.153	1.281	1.081	0.628	0.687	0.698	0.758636	0.7909	0.663		2.6273	2.73164	2.6273	1.70774	1.94858	1.70774	1.92668	2.01207	2.16314		2.32425	2.19269	1.81794	1.3503	1.28635	1.2727	1.1402	0.905183	0.772443
1.145	1.042	1.078	0.566	0.438	0.553	0.580426	0.677	0.5917		2.47404	2.48227	2.08961	1.2414	1.68585	1.82381	1.67928	1.47129	1.82597		1.77409	2.10638	2.11714	1.31561	1.28053	1.25242	1.02476	1.14269	0.735967
1.02	0.8012	0.909	0.256	0.210652	0.30108	0.469473	0.311	0.43		1.20389	1.46691	1.62235	0.875765	1.09252	1.05092	0.775052	0.800669	0.880144		1.60232	1.83925	1.80797	1.03655	1.02259	1.04452	0.232126	0.209522	0.345215
1.097	0.79	0.87	0.249432	0.0979349	0.28637	0.35	0.343	0.329		1.16477	1.43844	1.2611	0.853871	1.00713	0.678718	0.525459	0.766295	0.525459		1.53488	1.6499	2.03322	1.15359	1.00465	0.94485	0.316419	0.207309	0.384718
1.015	0.808	0.83	0.20703	0.0847579	0.210564	0.398	0.32	0.26		1.41217	1.21075	1.25256	0.5583	0.744401	0.5583	0.5583	0.525459	0.5583		1.37542	1.46113	1.64851	1.05648	1.13621	0.877076	0.265116	0.201329	0.374751
Supplementary Figure 3f										Supplementary Figure 3g										Supplementary Figure 3h-1st time																				Supplementary Figure 3h-2nd time
Control			FX11			Stiripentol				Control			FX11			Stiripentol				Time (minutes)	shC						shLdha #1						shLdha #2							Time (minutes)	shC						shLdha #1
1.02923	1.00686	0.963911	0.847727	0.653164	0.902553	0.616745	0.900574	0.96787		0.268	0.29	0.267	0.279	0.244	0.307	0.298	0.285	0.276		1.31056	1.00476	0.985152	1.00378	1.00204	0.980499	1.02377	1.11187	0.917801	0.680845	1.13676	0.728958	1.1797	0.786421	0.70022	1.16336	0.629696	0.760983	0.663199		1.31056	1.09176	0.86014	0.461483	0.526755	0.474518	0.396986	0.967235	1.05751	0.892147
1.13631	1.16303	1.15531	0.656528	0.969849	0.870885	0.593785	0.890678	0.811506		0.322	0.315	0.272	0.284	0.254	0.314	0.3	0.289	0.279		7.78912	0.890692	0.832704	0.714114	0.974188	1.20241	1.0418	1.13619	0.924669	0.729704	1.07498	0.687123	1.16817	0.617709	0.72923	1.15186	0.645956	0.756104	0.447151		7.78912	0.921791	0.680351	0.389602	0.511787	0.394612	0.280968	0.911622	0.98656	0.835173
0.90404	1.28044	1.23606	1.03596	0.890678	0.91047	0.712542	0.859009	0.571487		0.385	0.395	0.292	0.307	0.327	0.333	0.302	0.293	0.281		14.2651	0.930163	0.868964	0.53781	0.995119	1.08324	1.08	1.14397	0.943425	0.746927	1.11754	0.701284	1.1863	0.630796	0.741031	1.19029	0.647504	0.774616	0.474495		14.2651	0.915019	0.639172	0.382233	0.382813	0.400392	0.258642	0.960097	0.919222	0.796931
0.846737	1.12285	1.11236	0.851092	0.877812	1.04902	0.653164	0.949799	0.692304		0.397	0.327	0.295	0.309	0.372	0.336	0.325	0.297	0.283		20.8627	3.58197	3.36315	2.90059	2.98006	3.30393	4.30308	1.27412	1.3026	0.828513	1.35286	1.11102	1.44994	1.60589	1.17673	1.59111	1.48133	1.28645	1.40078		20.8627	1.28782	0.908946	0.6469	0.665194	0.544028	0.482927	0.873339	0.682605	0.831545
1.15551	1.30039	0.857821	1.06881	0.924325	1.06881	0.783796	0.625454	0.511546		0.397	0.339	0.315	0.433	0.478	0.358	0.409	0.32	0.295		27.3415	3.60747	3.41656	2.91935	2.86414	3.06504	4.43513	1.33561	1.37012	0.885063	1.43997	1.23453	1.42551	1.68952	1.27981	1.68453	1.54219	1.34043	1.47237		27.3415	1.05445	0.794404	0.583636	0.687655	0.532365	0.510404	0.788608	0.635142	0.802126
1.29247	1.2034	0.94016	1.07633	0.805568	0.70508	0.748169	0.742212	0.465084		0.409	0.42	0.17	0.435	0.479	0.436	0.413	0.356	0.348		33.8219	3.57165	3.37983	3.1543	2.84813	3.04872	4.44383	1.36945	1.41613	0.90004	1.64629	1.29409	1.26983	1.73602	1.33155	1.73153	1.58651	1.36651	1.53014		33.8219	0.963926	0.744871	0.603505	0.670267	0.507032	0.494986	0.721418	0.638593	0.811936
1.23681	1.18645	1.15392	0.85505	0.823382	0.930263	0.740252	0.764795	0.270746		0.412	0.44	0.432	0.438	0.581	0.463	0.415	0.405	0.49		40.4031	2.08597	1.88328	2.39666	1.82128	2.46592	1.7784	0.818876	0.958276	1.23679	0.957201	1.34241	1.61129	1.15664	1.03311	0.90217	0.918086	1.19262	1.17723		40.4031	1.34243	0.898164	0.869103	0.798399	0.695131	0.749536	0.796004	0.999479	0.749462
1.08861	0.91047	0.942733	0.944118	0.91047	0.793693	0.734116	0.720459	0.30481		0.453	0.546	0.522	0.44	0.583	0.465	0.417	0.408	0.493		46.881	2.15923	1.84699	2.26636	1.4384	2.48539	1.81269	0.989517	0.961126	1.25641	0.934756	1.39477	1.63844	1.14928	1.03971	0.912362	0.885036	1.19944	1.00949		46.881	1.15118	0.807402	0.772097	0.699003	0.706836	0.717942	0.836692	0.93673	0.705123
0.921159	1.12225	0.86178	1.11632	0.817444	0.692171	0.661081	0.728376	0.567856		0.46	0.549	0.524	0.43	0.485	0.468	0.419	0.41	0.495		53.3577	2.128	1.9923	2.43741	1.59727	2.60076	1.76266	0.789581	0.750155	1.27047	0.95512	1.42434	1.25279	1.16737	1.063	0.934393	0.900448	1.10699	1.02058		53.3577	1.08539	0.772396	0.73704	0.673526	0.716853	0.730863	0.795612	0.929752	0.687884
0.672956	1.14007	0.831299	1.1084	0.805568	0.653401	0.653164	0.765983	0.710563		0.518	0.551	0.526	0.45	0.487	0.47	0.421	0.413	0.497		59.9504	2.93787	2.72008	2.23052	3.00188	3.17317	2.85537	1.28653	1.43762	1.4119	1.19238	1.31605	1.28143	1.65513	1.4217	1.83002	1.98695	1.27277	1.64764		59.9504	1.46149	1.01274	0.945563	0.849118	1.05665	0.65722	0.964408	1.01675	0.688153
0.475028	0.906512	1.12225	0.890678	0.791713	0.609619	0.546282	0.771921	0.370126		0.532	0.554	0.528	0.47	0.489	0.473	0.423	0.415	0.499		66.4305	2.79303	2.67308	2.24113	2.81087	3.0662	2.79363	1.27602	1.58473	1.40729	1.19985	1.34982	1.29047	1.63524	1.468	1.62986	1.91098	1.22894	1.65571		66.4305	1.32119	0.948217	0.881877	0.700274	1.01922	0.685076	0.810004	0.96584	0.663854
1.70771	1.73385	1.52405	1.04902	1.18341	1.16184	0.866115	0.961932	1.12819		0.622	0.657	0.531	0.49	0.391	0.475	0.425	0.418	0.402		72.909	2.78013	2.67001	2.23886	2.83718	3.02759	2.78586	1.235	1.53642	1.4022	1.18469	1.35237	1.69461	1.82613	1.47857	1.82066	1.92513	1.23422	1.63877		72.909	1.2029	0.929119	0.837762	0.655942	0.943064	0.69508	0.766461	0.8909	0.645744
1.54058	1.32612	1.69427	1.16055	1.32612	1.28693	0.965099	1.01339	0.853071		1.057	1.087	1.067	0.819	0.8	0.853	0.73	0.734	0.712		79.4958	1.01286	0.980098	0.864856	0.988082	0.783261	0.904199	0.89228	0.870246	0.639504	0.859691	1.31994	0.749882	0.79686	0.966122	0.631965	0.850131	0.822613	0.764773		79.4958	0.782123	0.560844	0.410331	0.453914	0.401188	0.324788	0.55458	0.763777	0.381605
1.68239	1.46467	1.6626	1.1084	1.36709	1.02923	0.989642	1.16184	1.04902		1.36	1.39	1.37	0.922	0.941	0.956	0.81	0.837	0.816		85.9871	1.00266	1.01472	0.848075	0.933462	0.834225	1.00981	0.89152	0.708402	0.643922	0.893701	1.35426	0.769075	0.822538	1.01514	0.705675	0.851789	0.837399	0.807135		85.9871	0.614015	0.464237	0.328669	0.349497	0.366634	0.269821	0.45063	0.685523	0.38861
1.6626	1.9199	1.74177	1.14719	1.07198	1.50425	1.06881	0.950056	0.851092		2.08	2.29	2.28	1.325	1.343	1.359	1.13	1.039	1.19		92.4751	0.921888	0.945939	0.797511	0.891327	0.759391	0.950805	0.673481	0.762355	0.615382	0.715144	1.34686	1.14657	0.826316	1.00382	0.700985	0.8447	0.831147	0.80373		92.4751	0.587123	0.480859	0.31942	0.332885	0.358974	0.266007	0.435172	0.703124	0.400516
1.93165	1.55504	1.73524	1.11434	1.1084	1.21132	0.922346	1.02923	1.08861		2.44	2.21	2.381	1.427	1.546	1.361	1.15	1.043	1.122
2.57876	2.71137	2.71852	1.3037	1.69113	1.4904	1.36094	1.52207	1.02923		2.398	2.34	2.383	1.43	1.548	1.364	1.19	1.045	1.125
2.67203	2.92072	2.52667	1.47177	1.20142	1.40529	1.51587	1.12819	1.14798		1.5	1.407	1.387	0.932	0.952	0.968	0.82	0.748	0.7
2.24213	1.84964	1.91001	1.50425	1.41321	1.28653	0.941941	0.91047	0.91047		1.078	1.01	1.09	0.735	0.754	0.87	0.622	0.5	0.633
1.09712	1.33206	1.34294	0.270746	0.43489	0.475028	0.764003	0.732335	0.720459		0.8	0.813	0.92	0.538	0.57	0.673	0.5	0.53	0.53
1.08465	1.08663	1.18559	0.208616	0.475836	0.593785	0.732335	0.672956	0.667019		0.63	0.72	0.52	0.425	0.418	0.437	0.327	0.356	0.335
1.06624	0.989642	1.08069	0.209804	0.455235	0.672956	0.593785	0.672956	0.599723		0.62	0.71	0.51	0.428	0.421	0.44	0.33	0.358	0.338
Supplementary Figure 3i-1st time																				Supplementary Figure 3i-2nd time																				Supplementary Figure 3i-3rd time
Time (minutes)	Control						FX11						Stiripentol							Time (minutes)	Control						FX11						Stiripentol							Time (minutes)	Control						FX11
1.31056	0.761306	0.919963	0.732285	1.45704	1.21562	0.913785	0.794278	0.764568	0.829874	0.945222	0.926093	0.920664	0.797891	0.906372	1.00117	1.0485	0.862221	0.859356		1.31056	0.941186	0.57198	0.794071	0.734473	0.604564	0.884443	0.724365	0.621944	0.885948	0.543284	0.966665	0.979537	1.15154	0.773259	0.733024	0.98123	0.722318	0.873183		1.31056	0.748192	0.492268	1.15312	0.388816	0.761953	0.450346	0.142529	0.531947	0.602135
7.78912	0.774308	0.930266	0.814794	1.20638	0.769363	0.827025	0.779286	0.776887	0.822051	0.947576	0.916327	0.953364	0.831626	0.912156	1.02974	1.0173	0.809984	0.851738		7.78912	0.960647	0.751424	0.89835	0.840644	0.83958	0.867509	0.773239	0.618004	0.831344	0.608245	0.940775	0.934662	1.15219	0.779537	0.74047	1.11129	0.627609	0.908896		7.78912	0.698957	0.455234	0.856764	0.381921	0.755714	0.344057	0.109876	0.549614	0.52093
14.2651	0.797513	0.832015	0.694768	1.11384	0.80127	0.82033	0.797442	0.790112	0.838951	0.960359	0.92268	0.92541	0.836605	0.908847	1.03045	1.03849	0.8311	0.863411		14.2651	1.01476	0.84534	0.945311	0.843926	0.937586	0.846526	0.754866	0.652038	0.89379	0.650887	0.974471	1.12112	1.10328	0.729877	0.759619	1.1465	0.60633	0.991727		14.2651	0.69856	0.431656	0.773638	0.363766	0.741338	0.323608	0.112782	0.551007	0.533458
20.8627	1.91115	2.25373	1.95202	1.94013	2.02029	1.89964	0.900179	0.981861	0.951581	1.1971	1.21323	1.0432	1.1005	1.18874	1.36337	1.32191	1.10251	1.00752		20.8627	5.8649	4.99532	4.09824	3.97414	3.90224	3.93015	2.60594	3.71231	2.71373	2.81238	3.79737	2.77774	2.664	2.64661	3.72525	3.57609	1.74942	1.91187		20.8627	1.00785	0.639929	1.29501	0.59089	1.10121	0.969729	0.782802	0.652503	0.971337
27.3415	2.14663	2.14461	2.18701	1.79185	1.96887	1.80123	0.954383	1.05312	1.03567	1.24081	1.28653	1.06646	1.13586	1.25298	1.38243	1.33589	1.18298	1.05655		27.3415	5.95104	4.98266	3.99629	3.90518	4.34644	3.91457	2.57755	3.69472	2.72151	2.84336	3.82483	2.77966	2.64804	2.63429	3.70823	3.3878	1.71821	1.97301		27.3415	0.880169	0.624144	1.10077	0.56293	0.890398	0.833738	0.785373	0.588484	0.812832
33.8219	2.16787	2.12363	2.14548	1.75651	1.99553	1.79758	0.986858	1.08325	1.07405	1.24369	1.3143	1.07966	1.16	1.30737	1.42201	1.35505	1.19598	1.09386		33.8219	6.0471	4.9891	4.0267	3.91291	3.96291	3.92761	2.53697	3.69146	2.76698	2.85898	3.81712	2.82006	2.63715	2.62088	3.69422	3.68779	1.80531	2.09914		33.8219	0.863641	0.601945	1.02603	0.588043	0.845612	0.786315	0.783873	0.554232	0.714467
40.4031	1.54901	1.6239	1.63394	1.61303	1.12686	1.53181	0.921847	0.707569	0.830946	1.32697	1.26008	1.07124	0.844681	1.00284	1.01576	1.43327	0.917034	1.12407		40.4031	2.91407	2.08604	3.0628	1.95047	2.16904	2.0444	1.60253	1.78508	1.9812	1.91085	1.98542	1.04126	1.67341	1.65331	1.02812	1.6245	1.81555	1.05859		40.4031	1.07658	0.818551	1.30894	0.975098	1.06593	0.986124	0.86313	0.646028	0.624665
46.881	1.54048	1.62975	1.59203	1.63735	1.16109	1.65181	0.941421	0.72189	0.838184	1.32458	1.37252	1.04045	0.865017	1.02185	0.986047	1.40854	0.93638	1.12628		46.881	2.90919	2.03247	3.00687	1.92486	1.582	1.98145	1.62246	1.79085	1.95593	1.94073	1.0053	1.01235	1.65971	1.41703	0.930074	1.67289	1.83499	1.07233		46.881	0.943595	0.696652	1.16034	0.908903	0.987964	0.912039	0.780599	0.575305	0.61372
53.3577	1.52392	1.58071	1.56393	1.46291	1.12925	1.61592	0.947643	0.746244	0.85325	1.32984	1.37749	1.04971	0.893499	1.04754	1.03935	1.43312	0.835495	1.13254		53.3577	2.90214	2.0549	3.03262	1.93164	2.11435	1.98973	1.61074	1.79102	1.99561	1.95917	1.01084	1.05155	1.1528	1.40063	0.926791	1.49679	1.64668	1.10798		53.3577	0.89011	0.626588	1.08193	0.874825	0.947053	0.870734	0.730304	0.555845	0.590301
59.9504	1.90858	1.87599	2.31749	2.15313	1.64904	1.93155	1.33546	1.00329	1.23189	1.26731	1.25779	1.25588	1.28684	1.36071	1.82095	1.2307	1.32739	1.18347		59.9504	4.92811	3.08675	4.082	4.00939	4.17718	4.01631	2.5971	3.35499	2.08728	2.05805	1.35109	1.85332	1.74008	1.72996	1.8046	1.78928	2.15774	2.20526		59.9504	0.948676	0.721787	1.29253	0.886957	1.10046	0.914334	0.601289	0.644252	0.658649
66.4305	1.90921	1.66537	2.21518	2.2058	1.80629	1.83309	1.35211	1.01617	1.24136	1.24873	1.25578	1.22493	1.23406	1.35958	1.74115	1.17012	1.3031	1.1672		66.4305	4.87972	3.96418	3.97286	4.8915	4.02773	3.92748	2.73639	3.8778	2.06815	2.02296	1.84954	2.1132	1.71139	1.65974	1.77548	1.80566	2.34754	2.14712		66.4305	0.981558	0.676751	1.23522	0.863753	0.989227	0.812724	0.652667	0.564249	0.582967
72.909	1.94628	1.62824	2.22739	2.09068	1.49619	1.8414	1.34867	1.00845	1.24101	1.27614	1.25369	1.20411	1.23898	1.37122	1.74223	1.15598	1.30198	1.17497		72.909	4.86726	3.01693	3.97391	4.92355	4.08511	3.95994	2.92927	3.96462	2.0878	2.04928	1.9357	2.33621	1.69883	1.64713	1.77027	1.80696	2.64117	2.1312		72.909	0.977726	0.64034	1.16291	0.837377	0.948834	0.800253	0.693314	0.564159	0.576752
79.4958	0.498816	0.806442	0.81748	0.818824	0.602935	0.644317	0.618983	0.993108	0.651677	0.429771	0.557462	0.681604	0.596628	0.647867	0.567729	0.742045	0.693562	1.02289		79.4958	0.969111	1.12503	1.10725	1.02722	1.20434	1.06542	0.7032	0.836502	1.09121	1.0218	1.12923	1.14293	0.723821	0.692964	0.799867	0.825024	0.974415	1.21319		79.4958	0.576249	0.312856	0.787386	0.434261	0.624363	0.366771	0.655698	0.570475	0.397895
85.9871	0.404477	0.625668	0.752925	0.811502	0.636938	0.635793	0.641422	0.996417	0.679766	0.438996	0.499862	0.528928	0.599608	0.63439	0.579861	0.724243	0.572498	1.02139		85.9871	0.90638	0.961293	0.947953	0.904379	1.03154	0.931428	0.687183	0.860331	0.983598	0.999023	1.10458	1.03763	0.702176	0.623325	0.784153	0.832918	0.938893	1.14614		85.9871	0.497584	0.255579	0.702371	0.388558	0.476437	0.322004	0.629616	0.485525	0.393609
92.4751	0.363067	0.554858	0.80921	0.769189	0.602326	0.583576	0.667132	0.985623	0.678196	0.437535	0.483137	0.517086	0.598701	0.623489	0.582487	0.725229	0.573437	1.04096		92.4751	0.878497	0.965611	0.950536	0.897041	1.03695	0.915964	0.634037	0.833306	0.960515	0.97395	1.04757	1.01311	0.689021	0.601718	0.759449	0.829625	0.907453	1.12087		92.4751	0.502672	0.244569	0.692026	0.387248	0.466244	0.306926	0.641315	0.45407	0.373929
[truncated: 28 more columns]

## Sheet: Supplementary Figure 4
Supplementary Figure 4f-1st time																Supplementary Figure 4f-2nd time																Supplementary Figure 4f-3rd time
Control					005 GSC CM					Stiripentol CM						Control					005 GSC CM					Stiripentol CM						Control					005 GSC CM					Stiripentol CM
0.816327	0.88697	1.21664	1.05965	1.02041	2.09576	1.90738	2.12716	1.85542	1.73344	0.682889	0.4356	0.632182	0.635793	0.525903		0.861298	0.760626	1.15213	1.28635	0.939597	2.21476	1.24161	1.47651	1.97987	2.28188	0.41387	0.548098	0.313199	0.682327	0.592841		1.17857	0.705357	1	1.34821	0.767857	1.90179	2.10714	1.66964	2.26786	1.82143	0.330357	0.4375	0.25	0.544643	0.473214
Supplementary Figure 4n-1st time											Supplementary Figure 4n-2nd time											Supplementary Figure 4n-3rd time
	shC			shLdha #1			shLdha #2					shC			shLdha #1			shLdha #2					shC			shLdha #1			shLdha #2
0 h	15	13	11	13	16	10	12	10	14		0 h	17	11.3	12.2	12.4	14	12	12.1	11.4	11.8		0 h	11	18.9	20	15	17	11	9	10	16
24 h	56	63	60	30	33	38	19	24	22		24 h	47	58	63	28	34	41	20	33	29		24 h	50	43	56	20	28	20	24	30	35
48 h	100	98	99	44	37	39	31	36	32		48 h	100	100	99	50	40	45	34	38	40		48 h	100	100	100	34	30	44	45	50	40
Supplementary Figure 4p-1st time								Supplementary Figure 4p-2nd time								Supplementary Figure 4p-3rd time
	Control			Stiripentol					Control			Stiripentol					Control			Stiripentol
0 h	11.3	12.2	12.4	12.1	11.4	11.8		0 h	20	15	25	10.6	17	9		0 h	16	22	16	12	18	11
24 h	47	53	67	20	23	17		24 h	44	30	66	30	35	34		24 h	50	45	50	21	23	34
48 h	100	100	97	33	30	37		48 h	98	100	100	40	42	45		48 h	100	99	98	35	30	35

[truncated: 12 more sheets: Supplementary Figure 5, Supplementary Figure 6, Supplementary Figure 7, Supplementary Figure 8, Supplementary Figure 9, Supplementary Figure 10, Supplementary Figure 11, Supplementary Figure 12, Supplementary Figure 13, Supplementary Figure 14, Supplementary Figure 15, Supplementary Figure 16]
